# Supplementary material for: Changes in urinary metabolomic profile show the effectiveness of a nutritional intervention in children 6–12 years old: The ALINFA study
Source: Food Sci Nutr. 2024 May 15;12(8):5663–76. doi: 10.1002/fsn3.4226 (PMC11317665; doi:10.1002/fsn3.4226)
Supplement: Supplementary file 1 — Data S1. [file FSN3-12-5663-s001.xlsx]

## Sheet: all features_POS (detailed)
									Control-Pre	Control-Pre	Control-Pre	Control-Pre	Control-Pre	Control-Pre	Control-Pre	Control-Pre	Control-Pre	Control-Pre	Control-Pre	Control-Post	Control-Post	Control-Post	Control-Post	Control-Post	Control-Post	Control-Post	Control-Post	Control-Post	Control-Post	Control-Post	ALINFA-Pre	ALINFA-Pre	ALINFA-Pre	ALINFA-Pre	ALINFA-Pre	ALINFA-Pre	ALINFA-Pre	ALINFA-Pre	ALINFA-Pre	ALINFA-Pre	ALINFA-Pre	ALINFA-Pre	ALINFA-Pre	ALINFA-Pre	ALINFA-Pre	ALINFA-Pre	ALINFA-Pre	ALINFA-Pre	ALINFA-Pre
Feature	mzmed	mzmin	mzmax	rtmed	rtmin	rtmax	CONTROL	ALINFA	vB_012	vB_021	vB_022	vB_026	vB_038	vB_039	vB_043	vB_063	vB_077	vB_078	vB_097	vF_012	vF_021	vF_022	vF_026	vF_038	vF_039	vF_043	vF_063	vF_077	vF_078	vF_097	vB_014	vB_015	vB_016	vB_019	vB_020	vB_029	vB_030	vB_031	vB_032	vB_033	vB_034	vB_036	vB_037	vB_040	vB_041	vB_042	vB_044	vB_045	vB_051
1	100.157	100.157	100.157	111.272	111.272	111.272	1	0	2242.36	2446.48	1977.85	2574.1	2832.04	2007.86	4225.65	3489.14	2006.07	3441.38	3493.03	1246.74	2334.7	1634.84	1827.16	2182.92	1564.68	2108.17	1404.55	1878.06	2872.64	2659.21
2	251.669	251.669	251.669	387.162	387.162	387.162	1	0	4737.09	4575.99	7724.85	5941.7	4964.98	5060.96	2933.67	5848.77	5552.35	6724.16	7044.71	1273.51	4395.47	2652.23	4028.12	3816.09	3650.87	1253.65	2394.19	4024.15	5306.97	5750.43
3	285.331	285.331	285.331	801.352	801.352	801.352	1	0	34314.8	33122.5	71544.9	49015.7	43573.1	20855.2	31417.4	47237.3	34351.3	8104.52	27179.9	14818.9	11597.3	52603	37154.8	41552.9	17199.2	26769.2	10547.4	23063.1	2323.64	14995.6
4	242.86	242.86	242.86	350.46	350.46	350.46	1	0	39063.5	42471.2	8404.49	16029.2	28631.4	48523.2	21819.4	13008.3	36893	28169.5	55506.2	23549.4	34315.6	6523.53	8523.46	12459.8	11525.1	22107.9	8695.45	26118.1	14818.3	26307.6
5	428.27	428.27	428.27	413.687	413.687	413.687	1	0	4040.11	2553.06	2722.7	3932.83	4899.55	1275.78	4746.73	2385.38	4524.57	2971.84	3053.35	7182.13	4183.3	2494.19	4520.3	6546.78	2128.21	17083.6	2709.18	6300.33	6411.41	5252.26
6	151.264	151.264	151.264	618.255	618.255	618.255	1	0	38858.2	57544	31689.6	30647.1	36892.1	20621.2	23589.7	10508.2	25807.6	37431.9	39561.9	22232.3	28896.4	3585.51	24576.8	25485.6	5217.11	22221.2	14893.9	16975.5	23408.2	20675.2
7	211.974	211.974	211.974	364.362	364.362	364.362	1	0	17772.9	8608.56	15675.9	8044.52	7652.69	8365.76	4031.92	5971.84	8347.35	7303.46	6548.18	8862.19	5438.64	2816.07	4096.46	6345.75	9272.35	3600.29	3430.46	1802.65	5970.17	1605.09
8	715.217	715.217	715.217	384.097	384.097	384.097	1	0	15286.9	10233.7	12493.1	9718.21	20190.4	13325.6	8714.92	13636.8	13508.7	14517.1	9067.49	10779.8	8663.51	10881.9	9018.19	12057.1	8756.92	8571.53	8984.03	11206.5	13193.4	9704.96
9	128.136	128.136	128.136	336.429	336.429	336.429	1	0	87100.4	152603	209841	148254	139281	108419	83749.9	17146.6	87980.2	79109.9	80742.5	67601	13710.8	80780.4	16585.4	146361	61004.9	50409.1	20351	29576.5	65028.3	33741.7
10	196.96	196.96	196.96	340.888	340.888	340.888	1	0	565811	537290	569852	560477	576155	561772	328930	549755	491512	451521	326522	400327	13923.2	478088	267280	411224	192955	397129	341069	9107.33	7518.94	331973
11	234.178	234.178	234.178	339.84	339.84	339.84	1	0	87558.7	98991.5	129968	147803	81293.4	35889.2	79911.6	128698	88554.4	81378.8	47643.7	30778.5	58990	53618	41127.4	57564	59444.4	66399.1	82375.9	44614.2	76749.9	15137.2
12	260.447	260.447	260.447	337.742	337.742	337.742	1	0	13072.4	12807.7	7450.1	9882.18	6684.74	3652.88	3215.15	13563.5	10108.9	11132.5	8613.57	12991.2	13476.1	5148.93	9602.79	5958.04	1352.96	2473.52	3467.24	4782.42	4280.16	3824.63
13	307.317	307.317	307.317	332.391	332.391	332.391	1	0	10337.6	8261.57	10632.2	11369.4	7852.98	7271.84	7825.14	8369.91	9164.27	8942.33	7722.9	6250.81	4007.01	2469.71	8850.91	8667.26	8649.08	4022.16	2713.85	3657.85	4021.12	3273.56
14	419.792	419.792	419.792	362.258	362.258	362.258	1	0	4967.57	4025.23	4357.42	4184.41	4035	2337.62	4682.19	3764.18	5020.7	5588.42	3578.11	2578.82	3081.09	1475.1	4255.46	3184.62	1537.64	4457.51	3139.66	4206.69	2632.48	3659.3
15	566.618	566.618	566.618	360.294	360.294	360.294	1	0	9012.28	10086	10804	4752.62	5852.24	14466.6	4836.16	6178.57	11411.5	12740.1	8860.61	8874.33	4355.53	4550.19	6672.63	5768.82	8706.78	1919.88	1235.84	4626.62	4367.58	5037.55
16	358.115	358.115	358.115	578.755	578.755	578.755	1	0	3221.78	353599	21502.4	2511.18	38381.3	0	1828.99	1918.21	3019.45	3421.39	0	0	352858	57079.8	26386	63562.5	8622.37	46874.6	21142.8	21477.2	11038.7	1912.4
17	391.971	391.971	391.971	361.414	361.414	361.414	1	0	3578.48	2794.55	4979.96	4658.44	7503.39	4148.62	2919.43	5449.46	993.593	3960.74	1898.97	3692.82	5028.48	4851.9	5784.03	8001.6	4130.11	13325.6	5795.89	6515.56	5575.32	4743.81
18	759.221	759.221	759.221	602.426	602.426	602.426	1	0	4915.8	22236.8	23344.7	6699.06	19784.8	8925.05	10411.8	24832.3	17268.8	5797.03	24622	25103.5	29851.9	61279.9	13848.7	21440.4	18960.7	40624.1	27082.6	18554	22638.2	17680.5
19	910.584	910.584	910.584	355.041	355.041	355.041	1	0	18323.1	17422.8	18040.8	14348.4	13935	8461.02	11548.7	13526.9	11422.2	16373.3	12347.9	9468.65	16931.3	8253.51	7337.65	10847.7	10407.2	10352.5	10533.2	9141.99	9489.89	11278
20	112.354	112.354	112.354	622.371	622.371	622.371	1	0	8510	9226.24	8655.61	9861.11	7854.48	5833.77	5593.07	3322.23	10335.6	10858.2	9264.15	2093.3	3073.22	813.932	7616.43	9136.53	3392.79	5129.76	4913.48	7708.46	7931.66	3781.84
21	163.124	163.124	163.124	499.328	499.328	499.328	1	0	117131	133889	89790.2	107749	99447	101778	47404.4	9971.21	94990.8	86637.3	108150	60626	22068.4	37554.8	21576.1	102594	14802.2	26076.4	38832.1	52100.5	77503.5	12276.6
22	166.301	166.301	166.301	465.353	465.353	465.353	1	0	73312.1	102266	99000.6	69145.3	83546.8	74545.5	26861.3	78435.9	118695	106816	107676	46417.5	71265.4	40750.2	55702.1	44591.6	62974.3	49486.2	64038.1	53859.8	86396.7	39312.9
23	203.592	203.592	203.592	418.326	418.326	418.326	1	0	23293.5	43090.5	62493.5	38301.1	25738.4	41446.5	19531.7	70085	56209.2	89322.1	21981.6	20939.2	13314.7	41019	10934.9	30535.8	7435.57	31301	17979.6	25129.1	43832.7	9139.86
24	218.095	218.095	218.095	560.184	560.184	560.184	1	0	453405	562595	737335	488373	520192	693412	354117	199902	268992	247637	388785	276851	439504	152939	274509	214352	212331	95118.9	162929	229752	331451	397674
25	279.93	279.93	279.93	397.129	397.129	397.129	1	0	3832.43	5129.46	6337.85	4234.83	2054.76	2352.46	2292.72	3691.83	4646.48	4156.3	5934.85	1989.96	2596.6	2752.25	2899.27	3053.58	2171.77	2888.39	1996.06	3275.42	3112.93	4595.05
26	313.295	313.295	313.295	342.405	342.405	342.405	1	0	8809.92	8063.83	8649.62	7576.53	7158.16	6070.22	7160.08	9740.76	6439.01	4271.21	4628.92	1844.3	7418.11	3577.39	5691.88	1795.53	2032.88	7010.33	5194.28	3143.61	7058.84	2515.29
27	340.097	340.097	340.097	340.335	340.335	340.335	1	0	187477	161015	188615	184805	169100	12878.8	132271	94763	93125.7	76383.7	87079	94668.2	53462.8	101397	53877	126905	53495.5	45650.4	68741.4	95088.8	60044.9	14968.4
28	349.124	349.124	349.124	390.915	390.915	390.915	1	0	13947.6	16557.6	35732.9	42628.3	19510.3	14824.1	14597.2	63317	116670	21914.4	26273.3	97598.7	30339.7	36548.1	115357	16474.4	38132.4	45858.1	51934.6	130911	46558.9	47391.7
29	355.211	355.211	355.211	583.742	583.742	583.742	1	0	39122.1	59270.9	54181.7	44545.9	104704	51257.1	67472.4	71105.9	77341.4	83299.3	65159.1	37346.8	29901.7	44459.6	37347.5	74132.7	41004.3	29356.2	55585	89324.3	40931.1	53035.5
30	370.053	370.053	370.053	463.49	463.49	463.49	1	0	19960.4	44562	37213.5	24028.5	31449.7	26973.1	15237.2	43576.2	33915.7	33406	23366.7	21075.3	32962.8	14862	15695	7539.32	13211.5	14219.7	26757.1	20507.2	20220	25943.6
31	618.665	618.665	618.665	359.706	359.706	359.706	1	0	23235	13898.6	17919.6	16647.3	12275.1	14457.4	11324.5	7751.33	16273.7	16493.6	15805.3	18178.3	7438.46	6194.71	9835.92	16688.5	14255.5	10487.2	6854.26	15699.7	9172.85	11035.2
32	689.678	689.678	689.678	352.941	352.941	352.941	1	0	11211.9	7057.24	4882.52	10481.2	8894.1	9902.01	4096.74	6328.82	8367.13	5333.44	8034.84	15769.7	11018.1	7172.44	8456.85	9747.19	12735.7	6802.58	10571.5	6362.99	9989.72	14138.5
33	129.254	129.254	129.254	339.201	339.201	339.201	1	0	75305	106624	134567	109813	107750	47311.8	61250.9	105616	89782.7	57426.5	66450.1	64919.5	36086	63727.9	20900.4	57598.3	49082.5	39255.3	61393.1	83969.7	90624.7	12031.7
34	138.971	138.971	138.971	340.112	340.112	340.112	1	0	203732	247577	292494	262885	234005	191310	159963	243679	101076	152184	135273	131339	114781	151047	111304	258851	98789	72639.6	141323	167848	211751	17373.5
35	159.278	159.278	159.278	342.217	342.217	342.217	1	0	21612	24023.4	53266.9	33205.2	39237.5	4240.67	19697.7	11646.2	25941.3	30397.6	7560.15	9905.44	24533.5	22539.4	11813.5	4353.7	12724.7	11929.3	3923.89	7137.06	14987.7	6981.21
36	199.467	199.467	199.467	340.817	340.817	340.817	1	0	25050.3	26683.6	21099.3	22425.4	6980.06	13554.6	19780	8124.43	19854.7	21472.9	13539	21640.8	11613.8	6521.69	17524.7	6299.63	4686.06	5086.67	16157	9557.47	20844.2	10902.9
37	232.961	232.961	232.961	332.701	332.701	332.701	1	0	23414.3	55416.9	90632	70851.5	78922.8	69994.2	25356.6	55665.7	70919.1	16407.2	54645.6	38057.4	31585.3	16984	39364.3	70286.9	11402.2	15020.4	43010.9	45939	23383.1	20175
38	246.383	246.383	246.383	337.13	337.13	337.13	1	0	14673.3	13985.7	17162.6	16399.6	13770	12988.9	9594.58	14576.1	13554.6	13216.4	10505.4	3666.56	7589.57	13184.5	14037	3666.66	8121.11	14818.7	4026.03	6597.13	2650.51	11969
39	255.099	255.099	255.099	376.608	376.608	376.608	1	0	10686.2	15553.8	29691.8	16610.9	21349.6	9776.27	16315.6	38093.7	17833.8	18743.4	15131.8	17000.3	7286.17	10774	7244.91	6507.24	8240.87	9015.01	14986	10927.5	14711.3	17167.3
40	328.045	328.045	328.045	805.489	805.489	805.489	1	0	7345.09	17870.3	47132.8	21494.8	22583.2	11996.3	18147	17764.8	26530.8	14214.6	9667.92	28341.9	23546.1	37840.6	39807.8	18574.7	33333.3	25224.4	32832.7	37608.7	23402.9	32808.4
41	429.924	429.924	429.924	362.088	362.088	362.088	1	0	5437.57	4238.38	4422.1	3747.12	7786.5	3344.19	4674.33	4929.34	1969.39	5592.45	5757.2	4952.5	5765.22	9515.81	6848.97	10343	4910.97	17554.3	4515.98	2527.09	5249.58	7769.71
42	488.917	488.917	488.917	340.42	340.42	340.42	1	0	61826.1	57185.4	30143.6	62791.4	37968.7	47110.1	49357	42732.8	34757.9	43139.5	39108.2	28904.1	20691.1	27803.6	26266	31289.6	24648.6	21016.8	12678.1	41004	50035.2	6674.49
43	536.868	536.868	536.868	342.739	342.739	342.739	1	0	19711.4	13428.8	11932.2	12736.1	14986	15777.9	6620.74	6662.33	15911.5	11824	17958.1	8855.97	17486.9	5833.41	8628.67	13082.4	5177.17	5410.86	5382.07	13257.5	8942.88	4872.13
44	537.439	537.439	537.439	333.633	333.633	333.633	1	0	6942.67	1252.72	10759.5	7343.62	4889.57	4762.1	5864.22	5978.94	5134.57	6405.35	4306.63	1908.86	3218.11	5008.8	5519.62	1072.05	1819.5	2865.83	5831.5	5137.74	934.037	3521.49
45	595.281	595.281	595.281	594.079	594.079	594.079	1	0	6872.38	0	13781.7	21945.8	80677.9	27427.9	52141	9103.77	114352	66720.2	4095.93	90282.5	14906.3	64639.5	129886	253810	91308.6	136290	24406.6	150410	13055.9	41444.3
46	597.211	597.211	597.211	384.168	384.168	384.168	1	0	6944.36	10354	19373.5	21314.7	25987	6027.65	8903.23	11692	6875.26	16506.1	7340.53	6097.54	10555.5	10340.9	6367.8	13732	3154.06	8337.11	8998	6582.67	13424.9	9926.45
47	651.683	651.683	651.683	355.574	355.574	355.574	1	0	5865.51	11133	5687.73	5594.47	6098.66	8733.56	5569.12	10418.3	12089	9227.39	12170.6	6160.08	8992.2	5804.26	5222.24	4631.69	3340.06	2250.48	2985.89	10475.6	2183.75	12236.8
48	680.292	680.292	680.292	383.139	383.139	383.139	1	0	3862.7	4987.42	8103.79	6438.17	3830.7	4965.07	3044.07	4316.58	4116.7	7230.58	3872.61	2776.99	3962.57	2509.46	4135.12	4655.35	2783.25	3866.01	2316.88	2604.06	5979.25	4860.84
49	918.244	918.244	918.244	373.876	373.876	373.876	1	0	22280.9	7381.16	9640.35	19507	8940.49	9229.81	11912.6	13949.3	7250.43	8955.13	25059.5	18402.5	25138.4	12059.2	57143.5	28578.9	27225.3	37337.6	22106.4	10078.2	8883.31	28766.5
50	109.023	109.023	109.023	336.6	336.6	336.6	1	0	117641	241557	296462	423650	231810	139435	178338	256010	298360	267081	45013.4	130626	54386.9	268096	56778.2	46117.9	134017	49120.2	33073.9	164372	309098	24884.4
51	132.379	132.379	132.379	374.166	374.166	374.166	1	0	128124	116129	15262.8	87176.2	48170	4616.51	114056	78659	32752.2	20928.3	201208	94590.2	210862	94490	593937	306757	103277	692258	122230	43934.1	7945.15	206860
52	202.935	202.935	202.935	340.897	340.897	340.897	1	0	72882.1	91952	20254.4	39180.3	40523.2	35044.3	66173	91270	60001.1	44372.7	41026.2	21192.5	65923.9	8509.83	26481.1	45192.5	52824	20855.6	47925.3	37142	42921.9	12829.1
53	246.959	246.959	246.959	339.227	339.227	339.227	1	0	232386	206048	263817	259982	239192	148326	136773	179295	222142	212729	79446.5	134208	177306	215951	92046.5	143596	19651.8	77065.1	94260.7	199769	232403	152253
54	262.454	262.454	262.454	468.469	468.469	468.469	1	0	49052.2	100176	40236.1	44034.5	53594.6	21039.1	58985.4	71465.1	57239	20091.7	78095.6	30904.2	51702.9	38853.2	42545.6	28424.7	37484.2	42113.9	30492.6	36782.4	29228.4	21722.4
55	332.113	332.113	332.113	576.684	576.684	576.684	1	0	30143.4	36185.2	35365.9	46113.5	32051.6	23295	51434.1	40013.9	27063.8	22675.3	42874	24106.9	52443.8	22142.7	27189.1	15259.2	16674.4	25020.4	18107.4	10941.2	26984.2	22511.4
56	358.066	358.066	358.066	341.305	341.305	341.305	1	0	129573	57694.6	31637	46830.6	12907.7	8376.49	34809	36944.2	23009.6	60938.4	7381.61	2089.46	56154.7	23497.4	33087.7	6594.81	2212.59	21311.2	14133.9	36514.4	26738.5	6248.47
57	413.871	413.871	413.871	336.321	336.321	336.321	1	0	2302.91	14868.7	34511.2	31360.8	21345.2	9231.47	15762.7	12115.6	18161.1	15242.4	4667.13	2206.55	2735.57	27111.8	19523.5	15025.2	7718.75	5925.23	5547.55	7912.38	18109.4	7535.94
58	476.908	476.908	476.908	343.516	343.516	343.516	1	0	24890.7	18046.8	9484.4	16731	11772.8	21884.7	16697.1	20130.1	15480.6	16491.5	12186.3	17696.7	12738.8	15784.9	10270.8	11772.2	14917.4	12013.2	4924.62	10304.5	16045.7	6633.76
59	485.882	485.882	485.882	341.634	341.634	341.634	1	0	20101.8	23781.6	18620.6	19406.5	17443.5	10358.7	21789.5	19841.8	15260.7	15930.2	5359.05	3933.67	8131.58	8602.48	5132.33	3461.32	10226.9	6786.86	16380.6	16092.2	21079.8	4131.38
60	543.891	543.891	543.891	343.2	343.2	343.2	1	0	30034.7	25177.2	21430.3	27583.8	6175.38	12786.4	17848.4	14571.3	24499.1	19047.2	11077.2	11801.1	11398.2	13254	7407.28	19001.7	9552.13	7725.74	13840.8	9144.73	18352.5	3645.59
61	714.222	714.222	714.222	384.038	384.038	384.038	1	0	18047.1	15585.8	21182.1	20338.1	32713.3	10793.2	17470.9	22285.7	18920.8	36792.6	14074	19085.6	15876.9	10811.2	13401.6	21786	8629.43	10583.8	15083.9	11607.3	2958.94	17325.8
62	1114.55	1114.55	1114.55	479.535	479.535	479.535	1	0	7398.45	6309.08	9269.81	6224.89	7289.73	5384.03	4172.32	6040.42	5081.4	7726.52	8218.12	7668.43	6567.58	4549.44	4758.54	5867.22	3825.78	5129.12	5114.15	3663.8	3988.44	6390.52
63	1430.67	1430.67	1430.67	462.353	462.353	462.353	1	0	3028.32	6339.9	7124.17	3750.27	5045.79	4032.21	6164.23	5717.49	6409.03	5402.92	4376.55	4519.47	3094.15	2303.93	4303.89	2861.86	3792.85	4490.14	4819.07	3813.82	4008.25	2628.43
64	167.637	167.637	167.637	464.989	464.989	464.989	1	0	9255.42	15763.8	14767.5	14121.6	12254.6	9852.09	3985.17	13023.5	12028	7632.61	5889.31	10216.1	4113.49	1405.62	11027.6	3001.82	7751.3	10166.9	7829.91	2340.31	6485.09	2127.57
65	175.61	175.61	175.61	596.987	596.987	596.987	1	0	7293.19	11459.7	8237.86	12278.9	8822.49	3492.05	7998.34	3778.45	11152.9	10856.3	21318.5	4421.49	9483.3	3050.17	4721.8	3782.86	1689.47	9024.31	7056.45	8952.59	8450.96	4805.35
66	192.068	192.068	192.068	393.679	393.679	393.679	1	0	54648.3	42094.5	31125.4	44043.7	25737.2	19661.1	49285.6	65690.7	22421.2	43638.4	47132.6	57695.6	85963.6	25374.1	62487.4	42629.4	30548.2	87450.8	63716	16815.6	56863.9	100986
67	207.35	207.35	207.35	414.815	414.815	414.815	1	0	5076.9	12715.2	8107.91	8395.51	5049.22	3989.98	6598.26	11243	9552.3	6017.19	8913.7	2533.21	6370.93	1790.68	2854.72	1687.53	6029.95	2558.99	5275.15	6381.35	10691	4296.02
68	299.041	299.041	299.041	341.91	341.91	341.91	1	0	125420	300425	215360	167228	289084	227420	123024	249605	101814	99656.2	146585	187951	89408.6	121099	28751.7	20754.3	71660.7	128576	144176	154882	62565.8	13081.5
69	316.866	316.866	316.866	351.339	351.339	351.339	1	0	26622.2	7131.63	17926.6	16436.5	19607.5	31713.8	16057.5	11354	29863.1	14163	34004.4	10951.8	7570.07	31786.8	6431.49	9571.64	16372.1	14514.3	10448.1	13927.2	12868.9	11425.6
70	370.247	370.247	370.247	470.898	470.898	470.898	1	0	20464.6	45968.1	40870.1	35774.5	25179.4	20613.7	15241.5	12491	28334.6	29155.4	40403.4	14847.5	26476.9	5551.61	26999.4	10539.6	16070.6	25940.9	13234.2	27692.8	4606.97	24262.1
71	420.931	420.931	420.931	365.358	365.358	365.358	1	0	4758.7	4825.93	5567.83	6670.68	4990.22	5600.64	2196.16	8622.26	7754.06	7144.91	4656.26	4785.5	5675.77	3561.98	4753.17	4513.91	3306.65	2376.09	4232.45	6854.15	5888.97	4334.75
72	444.437	444.437	444.437	340.64	340.64	340.64	1	0	6123.44	11781.4	6720.89	4412.25	2141.07	2886.57	6403.42	1543.6	3179.45	2049.72	5207.87	9759.66	9341.68	4772.52	5896.46	5904.73	6374.4	6392.2	5865.81	8094.94	6727.14	10335.4
73	468.76	468.76	468.76	352.626	352.626	352.626	1	0	13366.6	8995.65	8909.8	5400.93	8678.37	13233.7	4505.28	10371.7	9958.13	10409.8	11706.5	5790.05	7080.01	2754.53	11524.6	5311.6	7303.5	4143.26	7558.81	2344.61	9531.06	6016.75
74	608.525	608.525	608.525	339.972	339.972	339.972	1	0	1874.03	2156.95	4774.68	1865.04	4058.8	462.538	3120.76	1075.06	4282.55	5008.72	3380.74	6480.73	7424.79	3170.08	3415.5	4209.62	4012.67	6266.86	3873.83	5251.56	3703.47	6620.29
75	678.137	678.137	678.137	384.628	384.628	384.628	1	0	3257.88	10496.5	6454.23	9062.47	4270.17	7766.86	4480.6	4549.01	11405.6	6548.62	10766.2	3762.15	4445.23	1671.23	5201.3	3135.95	4291.96	6319.9	4484.03	1744.77	6245.32	5640.67
76	896.256	896.256	896.256	373.212	373.212	373.212	1	0	32263.4	11325.4	9306.09	15794.9	8534.02	9609.36	18846.7	12459	6319.79	6850.93	25368.7	12167.1	31161.8	12819	63311.7	29142.7	17425.1	48057.3	22029.3	7905.17	7810.82	29146.7
77	932.56	932.56	932.56	354.702	354.702	354.702	1	0	20837.4	26068.6	20122.2	13033.5	11465.2	9296.39	13278.9	13765.7	4464.14	11315.2	12855.3	9431.41	14604.5	8338.76	6973.81	1137.52	7164.14	12018.4	9031.13	11189.1	11520.9	10997.1
78	1027.32	1027.32	1027.32	373.19	373.19	373.19	1	0	19746.3	8552.67	6231.16	8823.44	4908.95	6204.99	8082.38	7972.3	4015.83	3849.49	14219	6830.46	25523.3	7297.51	40982.9	21714.6	5944.94	43896.2	10207.2	5275.74	4763.46	17156.3
79	1273.3	1273.3	1273.3	384.317	384.317	384.317	1	0	8309.61	6038.81	8054.38	9668.34	10692.5	5894.45	4761.95	6457.03	4429.52	9052.25	7824.91	6794.64	5669.06	4228.29	9804.79	7170.01	4256.07	5814.7	6167.29	4333.03	5679.82	7389.78
80	1999.02	1999.02	1999.02	598.528	598.528	598.528	1	0	8544.13	17932.8	104346	12368.3	11792.3	12082.2	11262.8	13699.4	15339	17235.7	17242.4	21533	12851.9	70055	48399.1	34010.5	46172.3	18734.2	53246.5	39136.4	56013	52926.3
81	100.011	100.011	100.011	640.144	640.144	640.144	1	0	80045.8	52773.1	77527.6	71330.3	33555.8	43002.7	78614.8	52778.4	48241.3	92623.8	58183.5	102164	65116.8	21586.4	76408.8	41977.8	57632.9	766886	75349.4	78093.2	250010	81827.9
82	100.044	100.044	100.044	417.231	417.231	417.231	1	0	13673.3	50368	25879.6	68966.6	20116.8	35203.7	11036.4	38067.8	66506.2	49126	20272.4	11949.9	17274.1	21136.2	18055.5	30340.4	9681.8	21075.2	19430.9	13032.3	25000.4	16642.3
83	100.078	100.078	100.078	417.021	417.021	417.021	1	0	13673.3	50368	25879.6	68966.6	20116.8	35203.7	11036.4	38067.8	66887.7	49126	20272.4	11949.9	17274.1	21136.2	18055.5	30340.4	9681.8	21075.2	19430.9	13032.3	25000.4	16642.3
84	100.104	100.104	100.104	417.339	417.339	417.339	1	0	13673.3	50368	25879.6	68966.6	20116.8	35203.7	11036.4	38067.8	66887.7	49126	20272.4	11949.9	17274.1	21136.2	18055.5	30340.4	9681.8	21075.2	19430.9	13032.3	25000.4	16642.3
85	100.13	100.13	100.13	417.231	417.231	417.231	1	0	13673.3	50918.2	25879.6	68966.6	20116.8	35203.7	11036.4	38067.8	66887.7	49126	20272.4	11949.9	17274.1	21136.2	18055.5	30340.4	9681.8	21075.2	19430.9	13032.3	25000.4	16642.3
86	100.159	100.159	100.159	150.279	150.279	150.279	1	0	2072.78	2478.77	2169.44	2294.7	2854.81	2062.49	1932.43	3260.19	2036.83	3448.4	2927.79	979.668	3366.4	1530.56	1843.6	1823.11	1546.06	2194.79	1844.31	1515.7	2815.16	2547.11
87	140.089	140.089	140.089	580.675	580.675	580.675	1	0	50422.5	36584.6	45542.1	15831.4	61234.2	88680.1	54856.2	4684.08	59673.8	51254.8	28875.1	170541	59416.8	43071.1	209622	78401.1	25001.2	175957	56929.3	87813.1	92398.8	44195.1
88	156.112	156.112	156.112	424.775	424.775	424.775	1	0	110921	212122	5.25579e+06	143296	1.71258e+06	198901	57145.8	140356	914121	659492	204656	166023	144515	65313.5	104394	760226	115791	244774	51045.7	155223	243542	122682
89	184.088	184.088	184.088	364.362	364.362	364.362	1	0	27183.3	23286	20445.3	15036.9	8097.63	20180.6	21530.5	20374.5	16094.1	6208.71	7720.44	47319.1	28362.6	34416.6	184674	39456.1	28723.8	10595	7501.08	23558.7	36596.6	22455.1
90	191.359	191.359	191.359	332.548	332.548	332.548	1	0	7540.86	6857.49	9338.9	9152.63	3396.53	6445.02	4628.01	6889.42	8459.12	7542.1	8707.37	2997.77	6073.54	5998.84	7992.72	8163.21	1394.65	4890.72	5252.8	1846.24	3542.75	2902.49
91	218.023	218.023	218.023	594.776	594.776	594.776	1	0	9314	14185.5	8311.18	62817.7	92201.3	7752.32	29879.6	7904.92	2908.85	13311.1	2191.49	39891.1	76128.9	12529	212100	28398.6	10387.5	105354	52045.5	23447.8	17349	6329.03
92	242.071	242.071	242.071	484.415	484.415	484.415	1	0	64774.9	187007	198938	216393	36729.8	28216.5	35028.1	205162	136162	76468.6	207449	142499	57767.6	17119.4	22232.1	90313.6	9854.42	27927.7	21454.2	47296.3	24582.7	71174.9
93	255.018	255.018	255.018	341.016	341.016	341.016	1	0	214895	204308	403280	354002	280045	120856	271342	280518	91027.7	126768	72398.6	103578	106819	223129	52611.7	217099	130866	66599.4	189608	144950	192905	39557.7
94	307.799	307.799	307.799	336.351	336.351	336.351	1	0	7741.41	7353.94	8250.72	8640.24	2256.26	6507.23	3032.47	7872.18	7727.52	7221.39	3138.66	3030.45	6409.43	2664.22	7347.52	7518.93	5205.11	3728.32	2015.03	1863.24	3101.04	2165.11
95	308.362	308.362	308.362	335.864	335.864	335.864	1	0	4617.43	4323.2	5051.08	4932	1876.99	4609.61	3551.16	2514.42	4894.53	4041.87	5017.1	2516.27	2232.26	1496.91	4762.9	2008.96	3130.19	5361.06	3596.68	2002.1	1913.7	1849.34
96	323.98	323.98	323.98	333.084	333.084	333.084	1	0	9117.75	8660.09	6966.44	7694.7	6762.34	7242.86	6941.01	9521.02	10032.8	10173	8596.65	8065.04	10846.9	6419.44	8851.61	2740.67	3200.22	5622.33	7417.94	4461.74	3134.58	3703.64
97	334.011	334.011	334.011	359.894	359.894	359.894	1	0	11604.2	7374.71	8132.72	7025.83	19821.5	5068.22	7779.13	4100.9	7847.15	8169.65	7944.16	6768.94	13420.1	7268.69	12889.6	24302.7	4525.57	55609.1	9315.08	12070.3	9172.24	15800.8
98	420.886	420.886	420.886	470.573	470.573	470.573	1	0	4099.43	6637.18	6458.43	6544.76	3156.54	4510.53	2573.09	7238.78	6981.72	6874.82	5932.67	2829.9	5900.1	2581.97	4526.62	3455.33	2657.29	5976.79	1212.96	1550.49	6802.11	2458.92
99	431.92	431.92	431.92	369.334	369.334	369.334	1	0	14592.8	9341.05	6244.52	8926.72	10647.6	9566.84	16546.7	10820.7	13168.3	10337.3	13685.7	16136.1	4850.96	9728.76	11247	6955.26	4636.55	9939.61	6033.15	4884.64	10018.1	7219.18
100	456.071	456.071	456.071	340.252	340.252	340.252	1	0	190367	89962.8	110100	238893	26271.2	10456.5	100511	51356.1	61567.3	48459.7	4203.59	31456.4	43772.1	77846.4	34046.1	24917.8	37529.1	34885.9	22490.5	36834.9	64213.3	5387.97
101	497.144	497.144	497.144	606.114	606.114	606.114	1	0	121647	262247	109711	79492.1	125457	91269.5	134087	138013	119657	140464	123256	37332.7	151558	54195.1	114266	115093	83992.5	170697	93219.4	66801.1	119093	57337.9
102	655.4	655.4	655.4	340.196	340.196	340.196	1	0	12865.3	8555.12	5583.75	7777.22	3145.58	2624.52	8025.32	10114.6	2028.95	6920.76	6082.6	10613.8	13224.8	8681.42	5069.37	7548.87	8023.47	9681.14	7669.53	8242.73	11693.1	9882.44
103	695.837	695.837	695.837	350.094	350.094	350.094	1	0	9245.22	10475.2	11769.3	8850.86	10964.4	4031.94	8078.93	4699.02	11886.7	9849.66	10600.9	10702.7	13443.6	7970.12	11554.5	14870.9	3529.63	14105.1	10916	16858.5	14962.5	9450.85
104	701.684	701.684	701.684	357.089	357.089	357.089	1	0	10317.8	9323.94	7817.79	13304.2	9462.52	12331.7	7620.43	3720.26	6204.38	3339.11	4881.68	15390.1	15725.4	9071.88	15158.4	6868.26	9175.04	9906.39	12360.1	15403.4	18510.3	12282
105	874.269	874.269	874.269	373.19	373.19	373.19	1	0	16290.8	10591.9	4682.84	11510.7	5920.33	4855.13	19138.5	8060.11	3935.2	5889.16	12899.2	7906.59	39125.4	13318.9	33009.7	29759.1	4326.71	43934.5	12912.1	5688.24	4945.06	20600.4
106	1045.21	1045.21	1045.21	383.07	383.07	383.07	1	0	12255.9	10765.5	11049.5	11742.3	13627.3	14398.1	6262.57	9956.53	13069.9	12310.6	10869.4	15068.6	8337.54	7708.31	9940.44	8932.4	9194.84	6520.49	10952.8	7443.56	7729.46	8331.88
107	1070.35	1070.35	1070.35	592.731	592.731	592.731	1	0	23153.7	40671.1	32936.1	33800.5	26712.4	37796.1	26364.6	30242.7	30319.8	32695	30709.1	25939.5	30850.6	25332.6	30193.3	30530.6	17377.8	19413.3	30546.7	21280	7477.26	28747.6
108	1147.38	1147.38	1147.38	591.569	591.569	591.569	1	0	12667.3	27271.1	29511.8	26912	20800.7	33169.5	21720.3	33361.2	26404.6	16023.7	26871.3	14730.5	28131.2	20647.7	22638.1	21946.4	18702.1	20989.8	27633.7	15897.1	5959.57	9426.36
109	136.966	136.966	136.966	343.32	343.32	343.32	1	0	24942.8	26448.1	24322.5	25982.6	22470	3906.87	15698.4	27483	13185.1	24586.3	3263.57	21259.4	11395.8	15076	7383.74	11261.5	13980.8	6514.19	15476.5	4249.32	20432.3	8764.25
110	174.237	174.237	174.237	608.066	608.066	608.066	1	0	27006.9	141817	35571.4	45825.6	19362.8	7836.2	86052.2	17055.5	62962.6	72728.8	366496	46274.3	54641.1	15527.1	22407.7	22566.3	12401	22946.5	28030.4	23768.8	21618.7	24867.2
111	210.832	210.832	210.832	435.383	435.383	435.383	1	0	6129.7	9082.94	8129.88	4395.53	2693.1	6162.25	1987.19	8517.3	7563.49	7106.33	8023.29	6808.03	3776.94	4192.08	1097.82	1737.05	4825.85	8244.76	5559.56	467.515	2218.49	1284.42
112	242.923	242.923	242.923	350.342	350.342	350.342	1	0	22401	41489.8	15938.5	17217.6	26580.6	47887.3	21285.8	20102	36060	28030.5	55139.5	1266.56	34087.3	41851.6	13469.6	18015.7	15624.3	21418.2	14494.5	25273.9	4194.83	26047.9
113	244.759	244.759	244.759	331.701	331.701	331.701	1	0	6298.05	5695.68	7540.97	20629.2	12962.5	11383	4992.99	6946.21	6238.75	14298.6	13238.6	8722.67	9598.55	12885.5	15900.9	17095.2	10815.6	18183.2	11957.3	11730.3	16288.3	11658
114	259.005	259.005	259.005	352.55	352.55	352.55	1	0	47020.7	35414.4	19207.6	7270.59	24096.1	34503.2	15422.4	27472.5	22048	23600.2	8608.04	31432.5	41848.9	14149.8	4730.94	16221.8	3378.62	9872.12	5068.31	23621.3	4729.81	13064.7
115	261.109	261.109	261.109	379.129	379.129	379.129	1	0	335004	470133	1.02711e+06	757302	712253	573420	338001	938485	713055	820358	392364	448548	473370	696820	140659	458914	297627	124168	453293	611375	935554	375992
116	276.146	276.146	276.146	615.52	615.52	615.52	1	0	2.5111e+06	1.06525e+06	2.65843e+06	1.90037e+06	1.52059e+06	2.44921e+06	1.82688e+06	2.0303e+06	1.82785e+06	1.83187e+06	2.76932e+06	2.6469e+06	917770	488421	598774	1.63259e+06	1.96586e+06	2.72944e+06	481882	642644	1.43081e+06	2.18057e+06
117	282.058	282.058	282.058	341.065	341.065	341.065	1	0	162856	90578.2	106025	202676	29088.1	15065.6	77842.2	3162.54	67282.8	85185.9	4701.24	32915.2	46671.8	81833.9	37116.9	17406	31544	39513.4	25953.8	35733.8	75724.3	11799
118	304.395	304.395	304.395	336.453	336.453	336.453	1	0	31284.3	19040.5	32503.9	34612.2	29604.2	24370.1	18468.1	8744.33	33610.7	16075.7	25354.4	7427.9	7104.04	23181	30982.4	32735	19035.4	16125.1	20812.8	13158.3	10604.2	11256.3
119	307.768	307.768	307.768	337.627	337.627	337.627	1	0	4566.41	1833.33	4422.35	5008.69	3852.49	3748.88	2798.86	3926.38	2522.31	4289.31	4186.19	1603.05	1606.18	3462.93	4463.08	4299.79	1356.75	4638.38	1647.69	1018.42	2170.82	3996.33
120	461.187	461.187	461.187	598.025	598.025	598.025	1	0	13846.1	129379	57588.7	313770	166998	91713.3	44894.7	130793	108111	8677.31	105065	93395.5	134012	115688	207141	177392	93695.4	129457	147709	150344	155542	106703
121	481.128	481.128	481.128	606.355	606.355	606.355	1	0	30399.8	65477.9	48928.2	52152.3	0	4809.8	26007.5	63200.5	77559.8	0	105561	158177	136764	34421.5	72855.2	42561.2	69870.9	182907	65124.9	70567.5	89511.1	71059
122	489.875	489.875	489.875	339.227	339.227	339.227	1	0	31948.1	28023.1	24565.2	33306.6	19199.4	7348.71	23421.7	6712.13	27977.6	27043.4	14398.7	18443	27378.3	5188.17	9389.35	6877.94	14721.9	6440.22	8373.95	24395.3	28583.9	2162.81
123	515.165	515.165	515.165	372.134	372.134	372.134	1	0	14872.1	7363.95	7708.94	8661.04	6827.8	659.248	15180.1	14491.8	3194.48	3573.6	10884	6157.91	17357.2	10491.5	30053	20370	8450.79	34979.3	9748.68	3487	8665.19	18669.5
124	578.606	578.606	578.606	385.697	385.697	385.697	1	0	4849.43	4116.05	3677.74	5195.15	5382.61	5761.4	2313.84	5780.2	4235.45	5794.85	5623.93	4385.43	4590.87	2483.49	5341.6	4999.85	4093.22	2847.81	1838.39	3357.01	2834.06	4564.2
125	591.235	591.235	591.235	597.126	597.126	597.126	1	0	35909.7	79244.1	28624.6	64293.3	64218.2	52500.8	37670.2	71068.7	74266.3	8727.93	80847.2	69323	49768.5	96344.8	104756	115949	44785.3	121852	314777	60284.8	58414.9	54866.4
126	663.14	663.14	663.14	379.131	379.131	379.131	1	0	10043.1	13309.6	19102.2	8326.81	14815.8	12036.1	9043.67	7799.23	16379.1	15879.9	6782.24	6720.78	6554.38	14475.5	4805.09	14950.4	7110.07	6016.28	8095.17	10796.9	8675.64	11534.7
127	687.82	687.82	687.82	340.897	340.897	340.897	1	0	26365.7	38930.9	12964.9	10769.6	18628.4	21038.3	32301.2	35147.7	27596.5	28356.1	20714.5	22147.3	41885.3	10032	13242.5	15504.8	22155.7	6367.76	5739.21	23409.8	27765	3955.57
128	689.447	689.447	689.447	339.661	339.661	339.661	1	0	12970.3	13424.6	8845.11	12065.1	6697.06	2338.68	10417.7	13912.2	7479.09	10804.5	5567.05	495.307	14594	3778.75	2100.58	6799.14	2683.99	6043.06	6627.72	4104.51	10951.1	3988.37
129	782.457	782.457	782.457	362.325	362.325	362.325	1	0	8592.19	6903.07	10146.5	8046.57	5837.27	11211.9	3830.74	5350.14	7270.67	11536.5	9227.14	7348.3	6183.89	7707.85	5507.68	5165.68	8546.38	7799.01	4250.51	4316.98	4667.26	8703.89
130	1138.51	1138.51	1138.51	412.675	412.675	412.675	1	0	10901	6121.28	9729.62	15665.7	15411.3	2719.84	3891.03	17912.9	5210.16	15205	7269.69	8155.44	4139.41	3009.48	8838.56	9361.53	5189.49	6368.72	4842.1	4265.19	7223.06	7462.87
131	1251.31	1251.31	1251.31	384.132	384.132	384.132	1	0	7652.01	7648.33	12296.8	10807.2	12199.4	16142.8	5747.4	5366.82	7240.13	10415.7	7756.28	6538.7	6495.83	8655.18	4792.27	11281.4	5175.88	10516.8	5575.57	4873.79	9880.55	5786.25
132	1407.67	1407.67	1407.67	343.912	343.912	343.912	1	0	11306.3	7033.11	6245.29	9650.85	9082.7	8413.12	6352.76	9190.01	8042.76	10646.7	6022.25	4755.55	8804.68	6852.47	7054.8	4186.08	3782.74	9182	4889.67	5824.58	9921.41	2179.71
133	100.916	100.916	100.916	360.548	360.548	360.548	1	0	4413.88	2478.95	3870.74	2869.01	2910.45	2148.08	1866.2	1760.9	3191.35	3672.71	2579.13	1467.12	2980.88	2351.5	1562.35	3141.23	1407.67	1607.99	1583.66	3764.09	2647.36	932.051
134	112.261	112.261	112.261	588.14	588.14	588.14	1	0	7682.84	14399.7	13727.3	13883.1	11843.3	8985.15	4247.44	6028.21	12713.9	6826.11	12446.6	5797.45	7390.4	6090.66	10936.1	5442.56	9357.81	7629.4	7170.08	10499	3472.95	10594.1
135	121.842	121.842	121.842	370.207	370.207	370.207	1	0	1767.84	6855.74	2382.11	8382.04	4178.11	3114.33	3703.68	8879.51	2851.46	4469.68	6029.95	2130.14	5107.32	3012.63	4438.51	2310.83	2271.27	5768.9	2146	1624	2918.28	1535.58
136	127.233	127.233	127.233	341.025	341.025	341.025	1	0	100645	459725	544128	451874	302258	213555	256577	469404	57103.2	252670	57828.9	202905	72734.6	110510	58315.2	314241	140885	32318.8	158894	73311.4	79523.2	96057.1
137	132.452	132.452	132.452	374.182	374.182	374.182	1	0	102819	95974.5	64320.2	71641.7	31511.1	53414.7	71364.4	54095.6	28672.4	4742.64	173659	76391.8	197660	78102.8	408643	270091	80444.5	380991	76773.8	1490.89	40328.7	167803
138	139.859	139.859	139.859	333.574	333.574	333.574	1	0	2285.99	6169.01	2764.43	2818.52	1829.4	1710.14	5094.09	2161.04	5466.07	1957.63	5125.71	1768.51	1639.73	1308.33	1840.85	8868.64	818.989	1274.65	989.601	859.613	737.502	1769.28
139	185.326	185.326	185.326	340.945	340.945	340.945	1	0	26326.9	39814.4	60505.1	32298.6	41743	10471.1	26608.5	55475.7	21236.1	5089.06	28029	13020.3	16863.7	9660.13	22362.2	2672.26	4744.8	43001	6794.57	7424.65	4655.41	38346.3
140	187.347	187.347	187.347	336.129	336.129	336.129	1	0	18287.5	22390.8	8359.81	20180.7	23283.4	19494.4	14082.1	8080.06	13689.6	14047.6	17328.6	15410	3497.98	5774.04	5157.77	22595.3	12162.3	25331	6213.01	5398.69	14920	6988.08
141	216.183	216.183	216.183	439.173	439.173	439.173	1	0	4749.12	28617	30594.9	16579.4	36671.6	17615.9	14777.8	29567.3	35823.9	24457.3	3878.44	6217.38	15432.6	12848.4	14294.8	22863.7	15900.7	31992.5	15371.4	7148.12	10390.6	3865.8
142	295.102	295.102	295.102	380.156	380.156	380.156	1	0	21210	14467.1	16545.4	13091.2	13724.2	9896.38	21521.9	15658	18334.1	21062.8	17296.6	13500.3	14090.5	15177.3	4926.27	8348.27	6741.55	5939.81	11445.4	38672.1	14855.6	11851.6
143	302.708	302.708	302.708	338.526	338.526	338.526	1	0	4525.55	2337.66	4780.59	4682.25	4563.36	4277.83	3419.78	5030.63	4078.78	3745.96	2484.51	1605.06	1216.93	3581.9	2823.99	2390.21	2397.63	2398.18	1830.37	4042.95	3920.79	4835.99
144	389.315	389.315	389.315	480.122	480.122	480.122	1	0	5290.19	5674.73	14892.6	13670.4	9739.81	4283.65	10305.4	21866.5	3529.6	3383.86	4865.77	5794.44	14472.3	3251.66	14748.6	12260.8	5597.2	13399	27894.9	6090.76	5579.48	15835
145	455.101	455.101	455.101	392.881	392.881	392.881	1	0	9965.38	13823	17591.3	12492.5	10734.1	7451.81	8039.78	15287.9	9272.42	10128.9	11793.9	4448.83	9414.27	8628.62	11111.7	6655.38	27918.9	7430.11	10650.8	7992.46	8864.7	7471.57
146	462.165	462.165	462.165	369.206	369.206	369.206	1	0	7764.15	8536.88	7165.59	17405.4	7321.71	5559.69	6752.07	9240.36	18205.1	17973.5	7092.61	8325.3	9408.01	4121.79	9051.11	6381.42	5895.02	4837.91	4244.03	6697.32	17211	7459.74
147	468.13	468.13	468.13	605.805	605.805	605.805	1	0	631.552	72751.9	21800.1	38342.7	40408	9915.83	13063.7	48227.8	70276.8	0	38841.4	67009.3	106516	23612.8	43674.1	22872.5	49264.1	78330.5	48373.7	41834.9	50003.1	53628.6
148	478.017	478.017	478.017	391.909	391.909	391.909	1	0	6122.88	9382.93	8951.47	6142.44	5811.74	3579.18	3753.37	6165.8	5582.38	6685.45	1205.02	4689.51	5063.55	3879.02	4734.65	3042.58	1192.11	6004.43	5318.77	1977.15	3182.38	4584.82
149	494.145	494.145	494.145	379.66	379.66	379.66	1	0	11225.1	21222.3	15098.8	12778.3	9822.2	9889.85	9156.87	17770.9	11918	14047.5	13434.5	10206.4	4241.49	7370.32	10658.2	10105.1	8237.59	15779	7870.85	12667.1	13118.4	11665.1
150	508.055	508.055	508.055	493.214	493.214	493.214	1	0	11860.7	8028.27	13598.4	8385.7	12814.3	8064.73	7344.86	15286.2	8319.03	11068.2	19116.3	6971.99	7552.4	7156.73	10642.7	6525.79	3561.69	14110.6	11235.7	5426.58	3405.64	8525.57
151	528.739	528.739	528.739	354.389	354.389	354.389	1	0	10926.9	11451.8	16485.1	9888.06	4962.16	7919.82	4747.9	5460.05	13091.7	9141.99	15824.1	6973.12	7775.81	5477.97	5184.7	12732.3	5832.52	6380.51	5277.68	6820.61	7220.35	7455.2
152	557.858	557.858	557.858	341.488	341.488	341.488	1	0	48440.3	46976.3	47182	43258.6	48177.8	22997.8	37001.5	23947.5	15922.7	44864	12277.4	10756.1	38348.5	48789.1	22794.1	19591.7	23626.7	27665.5	17030.7	26134.8	41594.4	4592.96
153	558.712	558.712	558.712	358.507	358.507	358.507	1	0	22624.5	25257.4	19901.3	21148.7	16996.6	11856.7	19840.2	20378.2	22181.3	8400.99	17566.4	17739.7	6390.36	19605.2	11429.2	22937.9	9404.21	17718.5	6541.34	13398.9	10720.2	16593
154	563.804	563.804	563.804	363.067	363.067	363.067	1	0	8365.26	5119.57	4684.08	4323.87	3592.41	4278.39	6498.55	4054.79	4784.58	4424.21	4314.9	3486.18	5186.61	6582.37	6234.66	7405.93	6020.98	8923.64	4405.09	4797.72	5238.89	4550.19
155	594.709	594.709	594.709	353.533	353.533	353.533	1	0	35552	40611.9	39896.3	27773.8	12863.6	14293.5	22415.8	18774.5	31372.9	25315.3	41893.3	16722.8	25800.9	22462	19427.4	38238.8	11348.2	10899.1	13035.3	22097.1	14871.8	28703.3
156	624.255	624.255	624.255	592.781	592.781	592.781	1	0	19992.9	110924	53095.6	33529.6	65812.5	38783.3	69331.3	85080.8	27047.4	53433.1	99632.9	137875	82773.5	100025	61998.5	96860.3	58025.2	136868	73889.5	46914.1	63937.5	83975.3
157	641.11	641.11	641.11	436.892	436.892	436.892	1	0	12011.1	8942.69	15308.2	6549.17	12494.1	14833.7	4928.18	11851.1	13675.1	7427.13	16238.7	7595.76	7300.49	9359.52	6507.72	11694	10745.8	18315.6	7814.27	12191	5925.65	14524
158	643.219	643.219	643.219	593.016	593.016	593.016	1	0	54020.1	106887	47471.3	87793.5	23366.1	17010.2	53901.7	86845.1	25103.7	26334.3	73919.8	121579	88993.6	113090	75419.2	74770	62738.4	101457	62819.6	42084.6	55301.8	78380.4
159	646.236	646.236	646.236	373.19	373.19	373.19	1	0	12178.6	8514.79	2386.21	9097.61	7248.62	11062.6	9779.2	9602.27	4695.53	6828.17	13387.8	4906.48	23836.9	8296.15	35199.6	20476.7	9391.01	46885	10790.7	5510.56	7674.57	17060.4
160	662.544	662.544	662.544	361.248	361.248	361.248	1	0	9052.15	6780.37	6697.24	7330.43	4432.05	10634	3187.86	3444.59	10808.7	10943.7	9663.19	8026.03	3690.66	6584.98	4611.13	5427.23	5316.3	6486.61	2986.71	4017.24	4539.27	7389
161	765.193	765.193	765.193	373.19	373.19	373.19	1	0	39376.8	13927.6	8966.32	18635	7002.54	15755.6	19784.5	14195.7	7100.23	5813.53	27058.3	19967.4	38107.9	17949.6	46353.3	39862.7	14002.6	31519.5	27604.5	7209.92	5883.28	30133.9
162	800.266	800.266	800.266	592.809	592.809	592.809	1	0	25429.2	36006.7	47117.2	40374.8	37354	22263	27640.1	30977.1	25520.4	34119.9	26769.3	34561	43330	142163	40515.9	52700.9	24549	22919.6	32184.7	25700.1	47558.6	24114.2
163	812.608	812.608	812.608	354.806	354.806	354.806	1	0	29378.5	45375.8	31472	18963.1	16170.2	10918.4	27121.6	8058.92	12210.1	18177.4	25738.7	12249.9	14778.6	9243.39	16132.7	22097.8	7274.77	16094	5296.6	13747.3	21348	19774.9
164	884.208	884.208	884.208	609.122	609.122	609.122	1	0	11969.5	12843.5	9690.47	16041.9	18502.8	9842.05	5905.04	14159.8	22688.8	8929.85	12265.9	31405.9	25093.7	39225.5	15997.9	12392.1	18510.5	20708.3	7899.95	12926.5	21642.6	23012.6
165	927.234	927.234	927.234	384.131	384.131	384.131	1	0	7892.68	9457.63	17179.4	12469.5	12921.3	14712.8	5632.24	10314.1	11787.7	11680.6	14039.8	8680.17	8347.09	8953.05	13273.3	10182.8	6056.85	13464.2	8852.33	3418.38	7705.42	9929.68
166	1046.53	1046.53	1046.53	354.456	354.456	354.456	1	0	8689.44	11224.8	10885	3705.49	9785.33	7672.21	11868.7	11543.1	11492.2	15057.3	5196.29	15705.9	15040.6	9846.88	13928.7	9819.55	10043.1	13187.7	9703.79	11462.8	16026.4	12155.4
167	100.751	100.751	100.751	597.428	597.428	597.428	1	0	10033.2	6681.9	9392.94	3617.14	5983.46	2298.02	1399.85	6083.56	1836.31	2926.38	2939.09	7472.64	7244.18	3874.56	11088.1	5806.6	6421.87	18254.3	9192.44	6108.47	14757.6	6949.32
168	118.979	118.979	118.979	338.872	338.872	338.872	1	0	58486.5	83335.4	76951	35595	141729	105192	34010.2	55086.7	98227.6	48713.3	107934	2282.45	73230.2	51167.3	108752	131499	42106.3	38938.7	44330.6	89673.6	38862	50023.2
169	160.886	160.886	160.886	395.374	395.374	395.374	1	0	7803.08	11400.8	11603.7	12359.7	5173.05	2370.6	8389.03	1474.11	11559	3306.43	13114.6	37586.9	37876.1	4402.64	35232.2	14978.6	6934.85	7664.38	6819.16	10800.5	12751.4	12897.8
170	168.853	168.853	168.853	606.381	606.381	606.381	1	0	7234.21	5803.57	5098.58	2760.61	5081.6	3824.15	3479.12	2336.67	5411.02	5720.19	7719.51	6897.65	5399.55	1645.84	2708.81	3384.82	1703.5	6964.42	2499.46	3718.29	5364.19	2552.97
171	191.132	191.132	191.132	438.313	438.313	438.313	1	0	474127	628934	680647	610061	437107	477597	316192	48990.1	66160.8	133447	70801.3	438343	41464.9	312803	465718	11038.9	356025	128454	430819	60062.4	63810.9	120503
172	206.05	206.05	206.05	611.294	611.294	611.294	1	0	129212	160733	79292.6	378400	224930	272115	298583	207605	136688	118988	141589	588421	228690	140899	189948	462095	115491	611466	290146	314334	412199	179853
173	224.989	224.989	224.989	342.217	342.217	342.217	1	0	86643.3	67994.6	76186.5	95487.1	54978.8	28361.8	49774.5	61118.1	57435.6	95704.9	7868.54	9935.64	12406.5	50096.1	18278.2	81220	27118.2	5432.7	41264.5	36161.2	62853.6	43817.8
174	232.107	232.107	232.107	607.819	607.819	607.819	1	0	1.09519e+07	1.81234e+07	1.00267e+07	4.72725e+06	6.36183e+06	1.56271e+06	4.47999e+06	9.90692e+06	5.28016e+06	80879.1	1.44992e+07	4.24966e+07	1.54007e+07	1.48415e+07	1.31665e+07	1.161e+07	2.74804e+06	6.83973e+06	1.27201e+07	8.0645e+06	1.02419e+07	5.52184e+06
175	238.171	238.171	238.171	475.704	475.704	475.704	1	0	19889.4	32655.5	11572.6	19290.8	14587.6	11161.8	16804.1	7160.57	9053.34	9082.03	49682.8	32920.1	17669.5	14136.8	63317.7	23127.6	23202.6	30328	3663.22	28750.6	19943.3	50045.3
176	240.984	240.984	240.984	392.808	392.808	392.808	1	0	26524.3	25369.1	24935	23468.4	17278.6	16234.8	16053.3	20608	24504.7	16701.6	21630.2	13238.2	10786.9	13023.2	21978.6	23972.8	12243.7	20225.1	6741.74	17583	17661.8	19211.9
177	245.331	245.331	245.331	616.906	616.906	616.906	1	0	102200	51201.3	146838	47294.7	94300.8	74494.5	46054.8	81680.7	60922.2	125144	149212	25643.8	53853	25661.5	31575.1	139146	38916.7	73238	44945.1	24252.3	63796	116870
178	314.93	314.93	314.93	344.702	344.702	344.702	1	0	45517.3	44291.6	38184.2	40240.1	18977.6	18973.4	36285.7	54414.4	33193.1	60456.6	12876.6	8403.35	59098.1	17162.5	30390.5	21355.3	13160.7	17119.6	21766.9	7563.61	78353.8	7662.1
179	332.796	332.796	332.796	359.013	359.013	359.013	1	0	16434.9	17526.2	13423.1	7099.22	8035.5	14156	9034.87	9043.41	7706.48	13241.3	18258.1	11480.9	7208.75	14167.4	2429.12	21197	7384.82	6200.59	6893.37	5306.62	6377.2	10985.5
180	344.954	344.954	344.954	341.8	341.8	341.8	1	0	42338.9	26714.1	20135.5	32244	19231	19072.1	30132.3	34764.9	17847.9	27198.9	18103.5	27640.2	21433.8	12442.7	8186.73	18789.7	20244.1	14691.7	14841.7	26597.8	24117.8	21102.1
181	383.478	383.478	383.478	339.49	339.49	339.49	1	0	5782.45	6111.68	3322.38	6311.21	5060.76	4080.75	4906.27	5143.36	2921.33	2089.46	3670.64	3463.85	1435.32	1095.82	3299.51	1704.29	3728.92	5405.74	1456.24	4033.11	1867.15	5008.74
182	407.919	407.919	407.919	343.395	343.395	343.395	1	0	17787.9	19400.1	9487.22	10166.8	18386.3	16989.9	10787.8	19801.9	12146.9	9910.03	8465.06	14064.4	13257.8	7470.81	4053.78	3538.62	10120.2	5583.75	10365.8	13997.5	9629.67	17950.8
183	485.171	485.171	485.171	409.506	409.506	409.506	1	0	90848.9	20838.4	34813.3	134956	107853	5287.73	12170.5	40595.4	56695.4	121085	50777.4	23557.1	45586.8	14862.7	83136.2	100467	36143.9	8198.07	20032.2	20212.8	62935.2	20455.9
184	487.176	487.176	487.176	424.316	424.316	424.316	1	0	18881.1	22432.5	23161.8	16006.7	15695.6	12235.4	8359.57	24466.4	17487	20677.4	11763.7	14797.7	8647.73	6411.48	11883.2	17789.6	12479.9	14232.9	13401.9	9574.86	17544.1	11690.4
185	525.183	525.183	525.183	597.92	597.92	597.92	1	0	152063	89684.3	38724.3	60742.2	122716	92197.7	88567.9	49754.2	60420.5	111109	44700	160525	86244.8	109629	118539	173733	20421.1	152490	106214	82613	115156	103308
186	526.902	526.902	526.902	341.612	341.612	341.612	1	0	32597.3	28408.6	47577.9	51682.4	10882.4	22459.7	29297.6	23249.3	16414.7	23773.2	14718.2	20720.9	8721.83	43922.2	12593.7	32811	15908.5	15370.2	18356.4	13562.3	26845.1	5206.61
187	535.68	535.68	535.68	588.463	588.463	588.463	1	0	19803.1	25255.1	28232.1	28325.4	25649	24163.1	16592.8	24663.4	9515.37	45214.6	25645.6	20778.9	17867.1	15589.4	18320.4	25905.9	14188.7	25045.1	6837.13	12226	29489.6	19832.6
188	541.885	541.885	541.885	340.417	340.417	340.417	1	0	41279.2	31979.9	27543.7	49179.9	20246.8	8321.22	33884.6	16067.3	23277	30478.8	10179	15263.6	18903.9	28185.8	23809.3	14805	6037.88	8933.4	18740.2	14140	47540.6	6891.68
189	573.908	573.908	573.908	343.26	343.26	343.26	1	0	25765.2	13014.9	17928.3	20245.3	14657.7	14383.2	9026.55	17962	13625	17745.7	8110.46	1707.86	4441.88	6182.01	12518.5	11782.8	14163.2	9924.01	13192.3	15160.6	23665.4	2256.41
190	622.553	622.553	622.553	362.297	362.297	362.297	1	0	7248.06	5958.82	8816.35	4525.26	3183.55	13058.3	2537.41	3292.14	11737.6	11943.3	8261.85	1202.04	5975.66	3078.36	4782.88	1411.48	7466.7	5251.99	4364.49	3527.81	3940.67	5606.35
191	633.241	633.241	633.241	465.08	465.08	465.08	1	0	3333.61	12580.2	11475.6	4551.15	7372.37	2969.78	2730.02	10174.8	7702.68	22039.7	6962.48	4294.97	6916.39	2575.72	3142.93	2909.51	7999.62	3994.49	8863.25	5664.89	20045.4	5557.77
192	658.214	658.214	658.214	378.779	378.779	378.779	1	0	19439.5	17124.1	22076.4	32046.2	20407.8	20762.9	25228.8	24110.1	15835.5	20667.5	17001.7	22777.4	10777.1	15554.9	23901	26683.6	10182.8	10751.7	16959.4	21011.9	16211.9	18686.3
193	728.74	728.74	728.74	596.219	596.219	596.219	1	0	13278.4	18054.9	20745.3	16199.1	14241.5	16118.1	13983.4	17345.7	17377.4	26599.4	19528.5	18044.9	19180.1	20395.4	11752.6	7178.48	7554.75	20648.9	3301.33	12080.8	3464.17	5414.89
194	762.486	762.486	762.486	361.265	361.265	361.265	1	0	9198.27	5112.63	6667.46	7701.51	4746.15	7640.23	2157.97	3810.26	9844.72	9095.42	7475.94	7974.45	5650.07	6446.13	5500.31	3796.89	6302.83	6739.57	3807.34	4521.6	3592.46	6181.98
195	822.908	822.908	822.908	364.75	364.75	364.75	1	0	5192.39	5132.52	6289.42	6714.99	6525.77	4747.44	6176.61	5231.12	5314.78	6154.19	6535	4329.77	3404.78	4517.28	5635.15	5324.65	3323.68	7576.56	4257.94	5616.06	7140.99	5089.12
196	859.385	859.385	859.385	442.003	442.003	442.003	1	0	3785.86	9328.92	14885.4	10804.2	6114.51	5021.64	3842.35	17428.3	7910.03	15753.7	2963.18	4267.85	3820.73	3240.92	5297.73	12777.1	2666.53	3023.86	5779.17	1663.99	14500.3	3757.03
197	896.259	896.259	896.259	597.187	597.187	597.187	1	0	57605.5	64425.3	41333.9	27823.3	29161.9	29667.4	26204	33548.1	9108.24	54363.6	29773.1	79886.7	71814.6	51074.2	31359.2	34162.6	25209.1	45523.1	29477.8	17885.4	53095.8	28840.5
198	1002.23	1002.23	1002.23	384.498	384.498	384.498	1	0	8176.66	7534.34	10662	8970.91	8032.24	10215.1	4635.56	6803.06	8121.24	9510.4	10810.5	7447.67	6458.11	7710.47	8292.3	8985.55	7517.32	7403.39	5835.07	5548.99	8098.09	7405.7
199	1050.3	1050.3	1050.3	373.305	373.305	373.305	1	0	8487.72	6656.74	3936.98	7399.19	4062.96	5247.02	5453.36	7073.27	4430.03	4146.29	8745.25	4655.19	8765.65	5530.68	17894.2	7748.76	7158.81	17306.9	6967.23	3754.8	5456.08	11003.1
200	1373.43	1373.43	1373.43	595.998	595.998	595.998	1	0	14901.3	20163.1	20454.1	19638.6	19247.1	16591.2	15847.7	16431.1	15339.5	14569.9	20573.4	19206	18944.1	12559.4	7070.6	19297.7	10848.1	12517.2	6831.32	12625	18285	11845.3
201	1587.83	1587.83	1587.83	602.647	602.647	602.647	1	0	11164.4	18229.6	17366	15882.7	13440.9	12709.8	13198.1	15865.9	15050.8	16444.6	18084.4	12166.4	16053.5	12539.9	10850.5	16281	13188	13554.5	5146.98	10346.7	15211.1	7066.54
202	100.192	100.192	100.192	631.377	631.377	631.377	1	0	141963	73111.6	107751	41223.7	24704.6	34791.5	29092.8	19152.9	60117.1	118747	54889.8	82514.8	73453	20974.2	188045	42715.8	50474	551388	118219	78542.5	257884	86972.3
203	107.539	107.539	107.539	341.612	341.612	341.612	1	0	18880.9	24705.6	14311.2	11550.7	14586.9	21917.4	15279.7	27802.5	13603.1	16713.2	26802.5	5158.54	14431.6	6193.2	4596.73	10895.4	13589.2	19799.9	10124	31556.6	9553.24	21980.3
204	136.276	136.276	136.276	577.704	577.704	577.704	1	0	19971.1	30544.4	31183	26287.7	15142.1	31640.3	27034.8	37986	24463.9	38059.8	28894.5	45954.9	53996.5	17566.5	50914.9	32757	27874.7	33292.3	33875.4	25708.6	39883.5	68408.9
205	147.516	147.516	147.516	593.464	593.464	593.464	1	0	11135	10519.4	7306.48	7838.61	5615.21	10500.9	2369.34	7927.23	13260	9524	10667.3	10456.4	9643.42	3603.65	8139.13	5274.68	3940.62	6293.51	4894.5	5691.4	10207.1	4532.21
206	173.046	173.046	173.046	608.36	608.36	608.36	1	0	558978	1.23502e+06	109021	301440	387395	3618.76	2825.26	653296	334193	2953.85	8588.04	3.06064e+06	878757	507143	643816	379934	182209	427463	755440	177043	651501	11739.7
207	187.778	187.778	187.778	333.738	333.738	333.738	1	0	6536.38	8464.07	13391.5	8884.84	7676.95	6848.44	976.718	5774.05	6208.96	5963.8	7576.84	1675.57	2499.49	6055.03	6339.31	8250.53	3241.91	10194.6	5249.98	1711.24	1215.97	1601.12
208	196.838	196.838	196.838	393.566	393.566	393.566	1	0	4357.69	3318.38	4504.58	3780.82	2081.43	2470.01	1747.42	2319.14	5254.74	2018.01	12177.5	1346.96	2472.69	2000.11	5542.52	2176.87	2500.34	1962.37	1975.25	1781.44	1738.68	3541.61
209	226.034	226.034	226.034	568.229	568.229	568.229	1	0	20359.8	13816.6	21631.9	25209.7	18111	19069.7	15984.5	16500.3	10917.1	5116.85	7920.95	11998.9	8167.11	12752.9	15370	3849.85	4468.69	17674.4	13879.8	12613.6	13072.6	11456
210	236.035	236.035	236.035	393.654	393.654	393.654	1	0	70065.7	34173.2	49412.3	43338.7	19563.6	59037.9	30297.5	40572.6	54299.2	32053.5	56065.1	66061.1	31757.7	29163.5	52536.7	25344.4	39465.4	30081.8	37533.1	36876.4	27428.4	40977.7
211	262.254	262.254	262.254	608.517	608.517	608.517	1	0	1.79316e+06	93168.7	76084.1	58551.5	56947.4	3.06719e+06	2.90299e+06	198725	164932	776600	61179.6	144716	91895.4	29466.9	125331	1.03042e+06	59864.5	208672	142247	64663.9	147637	55917.1
212	266.875	266.875	266.875	355.386	355.386	355.386	1	0	20537.1	17910.8	18690.2	22245.4	37433	8757.73	10708.2	12388.8	22436.1	11692.6	23736.7	54606.9	29679.4	23205.3	15398.2	18477.4	7080.39	19830.1	25767.3	85048.7	22248.7	40251.6
213	301.036	301.036	301.036	340.112	340.112	340.112	1	0	297217	452620	361315	399341	527966	13863.9	296994	455521	241211	178502	257651	299321	158280	239964	47388.7	491352	152652	197767	269305	273852	193286	30920.6
214	341.855	341.855	341.855	460.302	460.302	460.302	1	0	4229.96	5896.77	6273.4	5286.21	1762.93	3971.92	2631.26	4721.33	3857.72	2537.06	6279.51	4391.88	2454.79	2651.51	4216.67	2676.12	1031.31	5487.5	2724.75	1099.8	2026.09	5457.92
215	357.684	357.684	357.684	436.873	436.873	436.873	1	0	1998.18	7736.31	5752.37	3829.45	11414.6	3804.3	3284.6	3135.74	10866.2	1928.57	9149.07	11498.8	5878.51	5974.64	10534.4	12966.2	6240.87	13999	5441.19	7191.98	5734.9	7740.33
216	371.961	371.961	371.961	343.26	343.26	343.26	1	0	29896.9	39583.7	20983	30840.9	68540.1	13966.2	27769.6	32306.6	13463.5	26933	13813.1	14494.3	31302.4	19979.9	7709.39	20316.7	5568.37	37321.4	17369.8	25604.8	26342.6	13466.2
217	382.16	382.16	382.16	603.962	603.962	603.962	1	0	83143.4	66751.4	133601	119232	96196.9	96637.7	108651	124879	68199.6	142337	7266.32	59528.2	78408.5	59553	39210.3	68536.8	48820.8	168586	21097.1	0	83739.8	64492.2
218	383.928	383.928	383.928	342.663	342.663	342.663	1	0	21422	28943.5	32592	39266.7	42516.4	22088.3	29047.4	31118.5	14117.9	12516.4	15547.3	3756.09	11945.2	30370.7	7304.81	3825.66	2183.87	22672.2	23355.7	18494.4	26762.9	26361.9
219	403.906	403.906	403.906	346.978	346.978	346.978	1	0	18057.5	10448.1	10164.3	10362.8	11961.7	12429.2	14140.9	11639.1	15952.8	10725.6	14889.5	14830.5	14085.2	15139.9	16553.1	12781.1	16230.2	14985.1	12108.6	17200.6	8874.44	15234.2
220	404.043	404.043	404.043	379.132	379.132	379.132	1	0	6013.25	7549.94	8208.18	5443.59	5608.68	7904.97	2420.01	3624.48	5752.5	10225.9	7153.73	7035.63	3249.85	5090.29	3268.08	4070.55	5749.64	3417.17	6027.2	6056.11	4785.32	3978.86
221	437.949	437.949	437.949	466.673	466.673	466.673	1	0	48828.5	23804.8	9997.9	19345.8	11472	8111.35	23259.5	6389.6	43604.3	16187.6	18194.4	16996.8	2791.14	12708.3	22630.3	3873.91	10675.9	17013.6	7113.15	16480	14332.5	6592.07
222	438.801	438.801	438.801	351.369	351.369	351.369	1	0	11000.4	16022.7	24347.3	13436.2	8904.13	10131.7	12762.2	11074.3	11307.5	13088.2	14433.7	9394.6	7786.24	7284.96	8528.42	9955.04	10337.5	12832.4	9241.21	9377.81	15278.7	11109.2
223	504.109	504.109	504.109	569.455	569.455	569.455	1	0	30790.7	929.074	5485.83	40541.3	5316.85	2447.71	16204.5	12686.7	26171.4	35915.1	12405.5	41467.2	34142.1	3375.53	50176.5	27974.8	4318.12	68324.3	4303.32	23480.8	39250.8	13951.9
224	516.159	516.159	516.159	373.974	373.974	373.974	1	0	9358.78	6193.01	4100.11	8203.4	3201.91	8200.42	7920.78	8560.51	2192.81	1790.83	10174.9	4685.93	10494.1	4969.73	17718.4	12105.7	9080.51	20324.5	7770.59	5649.94	5023.78	8798.5
225	522.685	522.685	522.685	339.225	339.225	339.225	1	0	1856.08	1899.71	2295.88	1994.55	1684.18	650.177	2016.14	2459.38	1848.48	2106.44	1413.23	791.122	841.765	1296.03	1651.99	1757.1	1596.21	1139.39	926.054	1986.14	1526.62	1541.36
226	529.724	529.724	529.724	353.327	353.327	353.327	1	0	6673.17	5188.88	6290.2	3766.09	3175.46	3462.76	3427.5	3760.75	5345.21	3786.86	7272.49	2544	4258.58	5403.31	4358.91	7292.87	2643.03	2962.99	2214.53	3935.71	3547.28	4812.94
227	533.243	533.243	533.243	618.825	618.825	618.825	1	0	32236.2	57561.9	81166.3	13041.7	17197.1	16290.4	35059.4	35452.6	22013.6	20701	97727.3	18042.7	57357.2	35496.5	34014.7	70285.4	63759.7	130521	56802.6	47002.6	100986	83373.4
228	534.343	534.343	534.343	340.121	340.121	340.121	1	0	8445.23	3258.83	8262.1	7200.38	6005.36	2392.24	2947.1	9717.2	6491.87	7051.76	5499.42	3241.88	3093.08	2409.99	1509.06	6884.76	6506.7	1915.75	6030.6	5750.21	6614.82	4647.41
229	631.229	631.229	631.229	586.608	586.608	586.608	1	0	14722.3	60566.9	40810.4	28583.5	21001.9	17111.1	18333.2	17069.6	46244.5	12726.4	44784.2	60312.9	32321.6	2.23789e+06	34842.2	88045.2	24774.6	81756.8	38360.7	25243	31183.9	40700.1
230	661.68	661.68	661.68	354.349	354.349	354.349	1	0	10214	11019.1	17091.1	8441.47	5893.13	5728.38	8548.23	6827.4	10686.1	13196.8	6519.56	8585.99	15042.1	8808.43	12174.5	9981.73	11250.4	10769.8	7906.12	12325.6	16107.2	13491.7
231	789.622	789.622	789.622	353.125	353.125	353.125	1	0	10327.7	8789.46	11973.1	6789.63	5301.8	8952.07	7236.41	7598.87	9396.02	9724.69	9947.93	5156.56	8446.46	5783.16	7937.21	10573.5	5444.55	5931.95	6783.73	6671.28	7647.64	7346.55
232	941.221	941.221	941.221	383.034	383.034	383.034	1	0	16561.2	20216.3	15119	19532.9	16843.7	14261	9388.32	13494.7	16947.6	15180.8	18581.9	8424.05	7371.64	14618.6	14133.5	14956.3	17139.3	7814.74	12147.7	8777.62	10114.8	24292.2
233	1037.25	1037.25	1037.25	384.975	384.975	384.975	1	0	12372.4	12423.9	16172	11925.6	14181.5	7967.79	7934.22	10525.8	9288.33	10177.5	13479.9	12968.6	10899.8	8325.13	8346.63	10253.9	12791.1	8018.42	8171.29	7918.48	9534.09	12392.1
234	1178.15	1178.15	1178.15	462.513	462.513	462.513	1	0	2676.12	8027.57	11034	2967.9	4594.84	4038.41	6855.83	7939.32	9544.79	7387.08	6648.25	4547.89	2517.86	4826.22	4209.33	5001.79	5565.69	5901.65	4549.3	2275.11	4957.1	4147.28
235	1409.66	1409.66	1409.66	619.494	619.494	619.494	1	0	18090.6	19350	19299.8	21048.2	15983	24146.7	19078.9	18147.3	18702	21581	17627.4	14829.6	21772.6	9176.71	15426.6	22260.8	17810.7	20490.9	12556.3	11630.7	6585.79	17930.8
236	1998.99	1998.99	1998.99	598.287	598.287	598.287	1	0	22033.4	20889.8	18974	61650.9	13864.6	28176.4	36431.4	14938.6	50384.9	53190.7	20711.2	14053.4	15545.9	13425.6	14461.9	17119.7	11856.7	95446	13509.8	11268.9	16025.2	15159.4
237	1999.18	1999.18	1999.18	619.91	619.91	619.91	1	0	5739.68	45762.4	7675.89	6966.21	4609.9	5240.64	4581.37	5793.67	6215.65	6688.38	32431.6	23014	6803.64	450.175	6222.98	54050	20043.5	47272.3	15822.8	17929	36861.5	38978
238	109.077	109.077	109.077	493.947	493.947	493.947	1	0	29148.9	162925	23867	80680.5	84405.9	31345.6	39948.8	33475.8	8632.06	32366.2	20826.3	51077.6	148905	35574.8	71298.1	62466.8	49598.7	205158	28634.5	36485.4	144371	46920.1
239	117.011	117.011	117.011	466.062	466.062	466.062	1	0	8809.74	15223.1	16474	9266.35	7269.33	10132.3	4759.76	15484.8	19102.6	7558.16	6236.8	11318	14105.8	6965.93	7058.46	10011.1	7199.66	9761.39	3055.22	1798.77	1983.35	1295.34
240	119.047	119.047	119.047	344.689	344.689	344.689	1	0	9366.17	57015.9	33112.2	44876.3	78172.4	79801.2	21989.1	51307.1	17340.9	43620.7	46624.8	61151.7	20643.3	32610.1	7294.29	65734.9	7317.32	20926.4	7445.28	21787.6	16120.5	45402.3
241	120.021	120.021	120.021	437.236	437.236	437.236	1	0	39816.1	46158.2	47094.9	33602.7	30903.1	48273.9	1584.51	35232	47665.4	30570.1	32449.4	34662.6	24306.8	25350.3	26216.8	40872.6	16904	27038.1	21096.9	29996.1	28355.6	21406
242	127.04	127.04	127.04	619.91	619.91	619.91	1	0	432720	1.11206e+06	160582	639625	427008	159397	204704	327851	345720	163417	1.86858e+06	287719	323329	67250.3	399335	385011	221592	446202	250709	273587	220064	614825
243	143.084	143.084	143.084	608.991	608.991	608.991	1	0	321029	666389	613418	772234	378082	453541	59902.6	466741	624253	1.29406e+06	312769	278171	509074	484270	348239	457628	95214.6	918663	392669	251808	578680	207033
244	151.032	151.032	151.032	342.063	342.063	342.063	1	0	48943.1	40656	35482.4	77213.9	32031.3	20736.3	35267.1	12299	68492	66444.6	17648.7	38269.6	62407.3	11847.9	35747.9	4025.14	27382.2	8104.13	31696	30613.6	76305.6	615.412
245	165.4	165.4	165.4	576.514	576.514	576.514	1	0	4951.66	12857	18793.2	21538.6	20076.4	7374.34	4664.23	27431	12683.5	21815	11978.7	41219.3	28724.7	10869.5	30426.8	17823.1	16802.6	28874.7	11446.8	15886	23611.7	35435.3
246	186.062	186.062	186.062	341.612	341.612	341.612	1	0	388692	630316	675380	456799	313938	214862	316193	183816	264904	242416	45946.5	233069	241993	260457	130949	61047.5	27885.6	399302	231726	260674	253347	52987.6
247	190.137	190.137	190.137	618.28	618.28	618.28	1	0	293162	184771	128528	335639	215783	173705	338703	77091.3	51992.4	323500	323947	112976	193558	30266.1	275666	123712	64660.1	348330	68311.6	181929	161989	266116
248	200.076	200.076	200.076	340.417	340.417	340.417	1	0	274132	254229	460716	305138	338030	177890	246381	73481.1	85556	208034	72090.6	125873	108040	134186	236586	19532.4	143436	93284.5	195225	275623	128956	25330.1
249	221.148	221.148	221.148	355.341	355.341	355.341	1	0	5614.92	6352.64	5289.76	5626.56	5846.6	5018.69	6154.76	7925.09	5733.35	5419.68	3604.29	4410.31	3241.88	3651.06	4297.13	5096.21	2484.64	4203.78	3570.08	5795.01	13289.3	3814.12
250	223.984	223.984	223.984	340.659	340.659	340.659	1	0	208372	203860	242748	230260	156164	68533.7	149783	146421	175304	239796	42216.2	48982.9	169543	213570	93986.8	238897	9193.95	40652.7	122242	92143.7	339229	7577.51
251	226.121	226.121	226.121	446.493	446.493	446.493	1	0	16248	17030	16466.2	20426.6	20271.5	22371.7	22194	35093.3	16313.8	25135.6	34478.4	19370.1	27502.2	27456.1	32652.1	35186.3	16371.9	57685.1	19838.3	22412.2	39495.3	33273.7
252	246.352	246.352	246.352	652.714	652.714	652.714	1	0	53595.6	285253	102373	68025.4	40709	36932.7	164656	135161	85605.5	41471.1	201034	395454	369357	32169	282001	174388	62798.4	279376	69817.6	66120.4	248019	111833
253	246.78	246.78	246.78	336.595	336.595	336.595	1	0	7963.33	3807.61	5332.49	3226.89	6912.67	5944.04	5455.32	2763.4	3812.83	7351.88	6938.12	4832.54	6592.95	6399.12	7821.88	9196.03	6205.49	3633.07	6614.41	6377.47	8328.83	7012.27
254	248.045	248.045	248.045	607.992	607.992	607.992	1	0	424654	808150	102629	262433	369557	13462	75309.7	571398	1.21638e+06	14344.6	625131	1.07764e+06	1.25284e+06	643155	511169	399398	467510	433474	61078.3	819335	1.08425e+06	613302
255	252.081	252.081	252.081	608.598	608.598	608.598	1	0	59371.4	71671.7	78472.7	68447.7	160811	123938	132081	59816.4	169128	112024	344729	252666	163534	93711.7	231450	224145	118507	172016	129660	190299	106374	106111
256	315.133	315.133	315.133	373.626	373.626	373.626	1	0	9414.65	5891.08	18147.9	14630.5	11186.8	8149.66	11132.8	10845.5	7780.94	7975.41	15921.9	10340.9	54012.1	14030.9	17014.6	21094.7	8778.89	34199.3	12629.4	13703.2	7811.56	13281.8
257	329.205	329.205	329.205	423.657	423.657	423.657	1	0	12468.4	13396	24149	20815.4	15372.7	10153.8	8782.96	11947.7	14909.2	17530.3	24013.7	12102.6	14634.1	5302.83	18625.1	6172.24	10226.1	20909.9	8864.2	5012.21	9068.53	12389.9
258	338.049	338.049	338.049	594.097	594.097	594.097	1	0	218400	347859	202432	86283.4	249644	121699	12026.7	309960	112600	131751	217346	259372	239812	61990.5	217612	254440	74487.1	35117	125646	34107.1	39142.2	40620.3
259	375.217	375.217	375.217	616.364	616.364	616.364	1	0	140442	282540	149100	206780	121571	268801	171765	225500	125035	119162	522050	95219.6	120028	91520.4	106759	242526	166575	252775	136194	79337.9	100451	248545
260	382.923	382.923	382.923	341.8	341.8	341.8	1	0	45224.1	46501.6	64316.7	84122	69049	37140.3	46462.4	52098.2	27411.3	17452	24292.4	21700.6	16547	61726.1	16658.2	80580.4	5896.44	11046.6	37745.9	26420.7	39640.8	44724.1
261	427.119	427.119	427.119	598.576	598.576	598.576	1	0	33849.9	100728	67742.7	56880.7	53969.5	46443.6	19728.2	89580.6	76682	48480.8	88032.6	44535	66798.8	33755.1	54274.8	68145	21145.3	56001.3	52527.8	57000.2	28156.1	48861.7
262	430.241	430.241	430.241	588.696	588.696	588.696	1	0	160465	152702	251336	162735	198766	75595.5	139421	127349	219987	173906	85112.1	186341	38140.7	133478	96891.8	255509	134914	174385	56336.6	80108.2	160338	25582.3
263	438.167	438.167	438.167	595.112	595.112	595.112	1	0	93392.4	170977	124382	132047	90921.2	126319	42968.3	142569	68881.8	117158	149486	128170	60511	84450.4	115646	130398	70700.1	90664.4	129539	27315.7	51819.8	91068.9
264	480.187	480.187	480.187	593.281	593.281	593.281	1	0	12492.7	147169	52482.7	103036	128114	89721.6	32170.3	85683.8	82706	71318.3	97630.4	145027	261239	63183.5	112731	219747	31564.7	176994	100472	34977.5	79749.7	93873
265	525.903	525.903	525.903	340.42	340.42	340.42	1	0	19339.7	20985.8	37533.6	30725.2	22316.5	5378.81	23341.8	17264.8	12670.4	17611	11573.8	10359.2	20567.1	32150	18021.4	19573.8	10455	6742.19	14612.6	12210.2	23663.5	6977.92
266	526.283	526.283	526.283	373.19	373.19	373.19	1	0	6921.86	3763	4061.08	4463.32	2599.74	2635.81	5210.07	3963.54	1813.92	4143.06	8856.08	3074.77	10761.1	3231.99	44043.8	16802.5	3768.09	89932.5	4100.53	3089.97	4491.86	7780.77
267	565.724	565.724	565.724	353.049	353.049	353.049	1	0	6375.61	4785.53	6917.55	5101.16	6436.29	4987.98	3153.7	5493.42	7621.84	6411.36	4341.84	9549.59	4916.5	3070.5	8667.81	5755.15	8718.76	6102.5	5950.4	8450.21	9046.66	6953.05
268	581.142	581.142	581.142	378.101	378.101	378.101	1	0	5204.23	6934.12	17573.7	6434.13	8209.62	9039.8	3914.91	4681.42	8919.73	12442.6	4762.36	4607.83	5426.85	6473.94	3665.34	6149.38	7905.28	5464.5	5326.35	5892.2	6145.6	7468.7
269	594.157	594.157	594.157	609.039	609.039	609.039	1	0	26411.2	55278.5	74677.1	85299.3	32065.9	12848.9	16341	24711.8	22841.4	37385.1	67354.4	83826.7	58060.2	209251	25309.2	44506.7	58969.5	87981.2	60891.6	41994.2	42020.6	32339.1
270	627.665	627.665	627.665	606.107	606.107	606.107	1	0	6972.54	17794.6	19140.9	11968.2	13298.1	7779.85	7806.43	10944.3	13898.2	20134.8	31490	5266.74	13393.2	3385.66	12207.2	7558.77	5826.78	19914	12978.5	9718.79	13342.8	6242.46
271	664.51	664.51	664.51	342.923	342.923	342.923	1	0	6028.55	7380.95	5072.54	4552.13	3911.41	3597.14	4963.1	8760.17	2822.03	5859.25	3154.75	2562.16	5159.63	4444.45	1712.28	1928.71	3514.09	6203.03	2703.88	5475.45	2571.01	3891.02
272	673.232	673.232	673.232	590.449	590.449	590.449	1	0	4668.75	66142	19035.1	22323.1	11901.4	11588.9	15609.1	44411.2	16211.2	1885.04	18275.5	47529.6	4450.12	71779.6	38105.7	71259	28494.4	43904.1	29291.8	28358.5	12637.8	44862.2
273	722.373	722.373	722.373	343.329	343.329	343.329	1	0	8275.48	6688.38	4984.03	3560.7	6090.52	2941.07	7726.94	3619.11	6550.41	7161.81	4231.79	8336.7	7034.92	8559.31	5362.11	5337.47	4775.02	9376.45	1940.6	5612.97	8649.34	11176.9
274	754.069	754.069	754.069	374.927	374.927	374.927	1	0	18911.6	9546.98	15837	16574.9	14271.7	14427.7	9062.73	11853.8	13293.6	4528.44	16443.1	12553.7	14365.7	12906.5	5047.47	13066.6	7382.12	6625.91	11077.7	13988.7	10537	6816.29
275	799.286	799.286	799.286	373.235	373.235	373.235	1	0	14110	4414.2	8371.66	8913.09	7099.06	9083.49	6048.1	11732.4	4750.8	5197.5	14600.6	6436.34	13136.5	7254.05	44119.2	20295.1	12693.9	41245.8	10174.3	5673.62	7395.81	15488.3
276	820.269	820.269	820.269	374.089	374.089	374.089	1	0	15626.1	13840.3	12453.1	14710.9	11338.4	7906.55	9476.64	12506.1	15586.8	10159.6	24445.2	13530.4	21027	12603.4	57941.2	23396.7	26626.8	45393.2	10273.9	15188.3	8843.36	27084.8
277	842.444	842.444	842.444	362.752	362.752	362.752	1	0	7875.63	6688.45	7818.1	8405.18	5662.35	7711.88	3661.43	5026.67	11825	6530.52	10809	5074.25	4984	2979.75	7730.71	7976.36	5217.11	8422.58	4993.95	5859.31	5808.2	6140.42
278	855.312	855.312	855.312	342.434	342.434	342.434	1	0	11659.1	6908.03	5777.82	9235.17	7657.18	6172.75	8107.24	5605.64	11841.2	11192.8	2204.71	3774.98	6966.37	5729.01	4569.01	6785.08	2769.35	6651.43	6232.81	3012.45	5571.73	7831.64
279	891.291	891.291	891.291	598.025	598.025	598.025	1	0	5118.94	32901.5	24481.5	44793	27697.8	58136.7	22205.7	43963.4	20282.1	2591.68	26271.1	38038.9	40659.6	62550	39120.1	34297.8	22523.1	47548.5	57700.7	28851.7	44668.3	18098.8
280	1010.51	1010.51	1010.51	352.796	352.796	352.796	1	0	12223.5	10975.6	10250.5	16696.3	10684.2	10975.8	9721.33	6026.07	13049.3	11447	12834.2	17071.7	11060.9	10229.2	15647.1	11799	14040.3	14402.1	11186.9	9851.18	12147.8	13552.6
281	112.009	112.009	112.009	466.483	466.483	466.483	1	0	13891.4	70210	13553	35083.2	12158.2	742.87	18143.7	86230.5	64561.4	37364.4	46190	5532.05	58842	3076.87	25511.5	21717.4	39747.8	22175.2	9214.31	32144.7	31091.8	18616.7
282	115.584	115.584	115.584	599.038	599.038	599.038	1	0	1603.05	1792.64	2963.68	1998.33	1575.31	1817.52	2295.16	1223.88	2278.1	2682.07	3121.93	1834.32	3247.25	3255.21	2802.32	2769.78	1270.53	3523.68	1893.7	2629.36	2158.96	2607.95
283	127.012	127.012	127.012	608.563	608.563	608.563	1	0	203172	600789	177484	137846	296642	133550	209090	249461	314192	250124	489628	280230	284057	57886.6	131490	108672	129879	258873	173872	329991	223299	213592
284	127.122	127.122	127.122	340.617	340.617	340.617	1	0	823030	1.43442e+06	1.89278e+06	1.06472e+06	1.26688e+06	638378	793256	240588	327638	514285	353920	15089.5	412375	671129	278619	397172	482660	426468	624039	890282	643909	680064
285	130.224	130.224	130.224	593.255	593.255	593.255	1	0	503260	47329.2	162163	236559	151897	447899	47879.9	231000	82771.9	575200	68569.1	208280	228573	76146.1	286627	62938.5	191805	47661.2	104928	122537	121966	36783.8
286	137.968	137.968	137.968	337.866	337.866	337.866	1	0	16135.1	29674.7	22601.9	28608.2	19793.5	14913	15014.1	5245.03	27852.3	25107.5	16127.3	16500.6	22205.5	8378.44	10040.4	23774	12946.9	5282.62	6785.71	18949	17015.3	25338.7
287	139.047	139.047	139.047	616.139	616.139	616.139	1	0	453690	445905	506351	339820	354632	668356	391096	151109	347274	428514	408423	161492	134642	92400	165692	781176	182447	592073	131242	111277	188484	425161
288	148.588	148.588	148.588	486.336	486.336	486.336	1	0	5072.97	6305.59	4924.57	1738.07	3067.76	3187.28	1844.93	4322.13	7590.3	4758.68	4527.17	4139.26	4197.86	1865.74	3703.99	2959.14	1778.67	2601.56	1236.78	3336.44	6794.27	3382.22
289	151.403	151.403	151.403	367.237	367.237	367.237	1	0	19875.8	7937.8	46585.2	7025.32	29864.5	4343.54	4230.64	7218.86	19607.8	23515.7	8743.56	10092.9	9522.37	5505.77	4435.09	4790.29	20322.6	13280.2	4917.79	7084.45	457.589	8471.85
290	156.051	156.051	156.051	876.654	876.654	876.654	1	0	25534.9	36691.9	38078.4	35619.8	25550.6	27756	22251.4	14177.8	31243.4	6492.04	40241.7	33087.6	9593.32	5907.22	5837.73	41887.7	2382.24	37486.9	5101.03	11155	32520.6	7326.73
291	156.053	156.053	156.053	393.933	393.933	393.933	1	0	98982	227124	83985.9	152909	47703.6	203899	85578	58565.3	28865.3	51552.8	118998	64285.7	454201	62021.8	320500	144164	29053.4	610479	87464.8	122769	154221	139576
292	169.094	169.094	169.094	609.33	609.33	609.33	1	0	114754	363306	437420	103462	340652	222643	205178	359671	321149	658940	400790	230914	162370	291675	130269	140959	114736	419656	211280	270708	330820	242543
293	177.023	177.023	177.023	362.392	362.392	362.392	1	0	14306.3	11322.5	15899.6	12496.1	15254.8	15588.5	10325.4	14510.7	13927.9	17343	19675.5	12441.1	13671.4	12404.3	15170	20090.1	20323.2	26052.2	13757.2	18425.1	22994.3	14952
294	207.109	207.109	207.109	346.654	346.654	346.654	1	0	11873.8	10982.3	10402.7	10229.9	29067.2	5496.4	15186.4	15629.1	23132.8	18792.7	16926.7	21839	13498.7	14714.1	15489.8	8521.78	9024.86	21023.8	21328.6	29188.3	20836.8	13296.2
295	210.069	210.069	210.069	609.933	609.933	609.933	1	0	432855	731915	96217.2	86633.2	290460	244528	295592	245019	399454	302509	457883	472896	229552	156945	102759	135373	37000.1	475377	187373	302567	124467	185747
296	211.105	211.105	211.105	378.775	378.775	378.775	1	0	17869	31333.3	36244.6	34206.1	27930.8	45073.5	22933.4	42736.2	19437.6	21738.4	34279.4	7842.31	25590.2	24070.6	20289.5	17915.7	30931.9	23465.6	40498.1	28460.3	35508.1	31627.2
297	214.055	214.055	214.055	362.349	362.349	362.349	1	0	107940	128917	124593	155187	170890	37327.7	201906	167179	109268	121531	119644	101974	127683	139905	278138	342208	121759	1.14073e+06	66692	174438	185149	80628.9
298	228.951	228.951	228.951	338.979	338.979	338.979	1	0	9186.14	58806.9	37011.9	22884.1	28078.6	26480.9	37062.8	52970.6	39269.9	45018.5	27922.5	78953.4	36372.2	34169.7	4974.25	11718.6	2734.61	27133.7	26754.7	55416	26438.2	23475.7
299	232.583	232.583	232.583	617.429	617.429	617.429	1	0	226648	227968	142008	69707.1	82143.5	60815.6	99324.6	135882	16061.8	54440.9	37115.6	494310	300566	56076.9	370288	170568	27069.4	144394	61096.2	120345	36584.6	118491
300	241.149	241.149	241.149	496.709	496.709	496.709	1	0	2.27885e+06	4.65287e+06	2.17695e+06	4.6231e+06	2.41808e+06	2.13456e+06	2.32372e+06	4.72046e+06	2.90318e+06	2.74875e+06	3.55765e+06	2.47827e+06	3.09055e+06	1.61035e+06	3.30514e+06	3.78798e+06	440679	3.99953e+06	2.54001e+06	1.83886e+06	1.88974e+06	1.68481e+06
301	256.61	256.61	256.61	610.077	610.077	610.077	1	0	9665.06	13870.1	7580.78	7876.1	8146.2	5696.39	7896.62	9506.89	7633.41	8109.48	11605	4978.74	6251.12	2659.24	4665.22	8822.28	5302.05	14968.8	3539.55	3015.13	8668.75	7151.7
302	261.999	261.999	261.999	341.612	341.612	341.612	1	0	75083	79821.6	73504.8	71611.7	81495.3	7608.28	63270.7	79816.8	42096	44436.4	67735.9	4626.71	48812.3	33386.5	44898.9	17430.8	37684.2	57750.9	55326.5	73336	70444.9	14918.8
303	263.068	263.068	263.068	395.516	395.516	395.516	1	0	51397.7	80915	34521	39486.6	65066	49197.1	42572.5	44867.1	91762.3	44559.4	44593.3	18176.5	44320.6	37302.8	26089.3	111328	24454.5	39684	31443.1	53408.8	52661.2	23571.3
304	314.352	314.352	314.352	596.965	596.965	596.965	1	0	53297	47509.4	172686	89606.2	24913	43120.2	176401	115732	70307.1	41271.4	89419.4	126027	150829	39750.5	99588.1	179338	100741	193054	49539.4	160117	74265	169689
305	317.147	317.147	317.147	606.447	606.447	606.447	1	0	28258.3	67017	291420	163315	197688	198020	217107	289701	264526	252102	228280	115696	167587	134029	233447	241649	70051.5	141988	176446	121067	197283	125967
306	336.098	336.098	336.098	379.917	379.917	379.917	1	0	12711.4	9608.58	19353.2	8127.95	12647.3	12681.6	11183.8	16743.3	26257.8	18009	19047.5	31017.9	9718.21	9445.99	11045.7	6329.32	6926.25	9303.13	10814.8	17310.7	12118.5	11246.7
307	337.353	337.353	337.353	606.04	606.04	606.04	1	0	11312.4	8613.06	15745.1	13621.7	9452.22	9242.86	11372.7	14186	12184	10685.3	15653.9	9660.96	13038.4	4691.94	6386.55	14871.1	3996.48	14607	5000.06	5401.64	10400.7	12178.6
308	338.235	338.235	338.235	412.954	412.954	412.954	1	0	4354.82	7541.65	3420.2	2739.63	9442.75	3753.15	37064.8	3843.35	4906.42	2634.54	2933.06	21983.6	4819.98	5197.01	3575.13	6936.29	3759.33	181834	2889.35	7515.25	21744.9	16045
309	345.554	345.554	345.554	338.087	338.087	338.087	1	0	3190.28	4722.91	5198.56	1552.53	1645.84	4008.63	5236.22	1413.51	4883.52	2198.55	1526.68	1825.46	8292.08	1605.12	4323.9	4308.63	4707.06	6091.74	4248.05	5456.15	2564.97	6791.01
310	351.742	351.742	351.742	433.998	433.998	433.998	1	0	10217.6	3973.64	10700.8	5794.98	689.837	572.73	4332.78	15901.9	10427.4	1622.94	6483.81	5685.61	4901.66	10730.6	11159.2	2143.02	9055.85	11420.7	11818.4	6808.68	10473	12198.4
311	354.653	354.653	354.653	465.051	465.051	465.051	1	0	3025.1	11834.1	7228.43	2360.42	6039.15	4473.6	3627.16	5058.14	7113.76	9006.03	8034.2	1572.28	5714.26	3027.42	5297.11	2141.25	2105.32	8713.75	2263.39	1374.88	6499.47	7436.98
312	360.151	360.151	360.151	381.272	381.272	381.272	1	0	27411.8	57804.5	59011.9	22443.4	58354.1	9261.14	32075.6	13710.7	8382.22	12544.8	62902.1	19942.3	4752.43	41793.4	51735.6	164801	35084.4	244358	16735.4	30155.8	25366.6	87281.6
313	361.11	361.11	361.11	374.026	374.026	374.026	1	0	42827.9	26611.2	11405.6	26997.3	12280.4	18544.4	58050.6	19664.7	4822.01	10919.6	26814.5	16994	49536.7	35112	52720.3	45411.6	11531.2	108301	21961.9	10475.6	10517	28473
314	385.928	385.928	385.928	340.973	340.973	340.973	1	0	14178.1	22880.2	19805	24137.6	24103.6	14985.5	10482	20665.4	9865.92	14671.9	10235	2466.7	4390.14	19292.7	18554.5	4827.19	5731.27	6169.73	14837.7	13209.3	22966.2	18182.5
315	388.176	388.176	388.176	486.422	486.422	486.422	1	0	67218.6	65656.7	52354.8	33837.7	46939.1	56477.7	35519.2	69817.4	29505.3	29272.7	87707.6	83662.5	22632.6	23775.1	34661	38611.8	19978.3	43193.8	40543.1	24093.9	43647	25185.2
316	404.075	404.075	404.075	497.898	497.898	497.898	1	0	10966.1	14201.1	11568.1	12104.1	13130	4782.65	7647.77	9484.64	11700.6	6617.29	23718.3	10828.1	8032.29	6172.66	17845.4	7588.67	2183.8	11151.1	8873.09	9984.68	6033.06	12112.8
317	445.78	445.78	445.78	352.557	352.557	352.557	1	0	4983.84	2424.31	3060.26	2678.21	4650.38	5812.06	3253.74	3294.58	2614.62	5715.6	2142.03	4705.99	3175.69	3498.62	7581.72	3890.9	7856.49	5624.18	3616.04	6432.48	4453.72	2397.18
318	464.792	464.792	464.792	358.216	358.216	358.216	1	0	19562.9	10783.8	9279.4	13146.2	11032.5	32666.6	4924.21	11151.6	3266.8	8490.28	11735.2	18492.2	17421.4	31947.9	24854.7	17914.6	5159.22	13796.4	14560.2	20612.7	10477.2	9143.23
319	498.771	498.771	498.771	352.336	352.336	352.336	1	0	23850.4	18293.4	20501.3	8581.24	18767.9	4550.08	17700.2	20332.8	10189.7	18370.7	19373.2	19869.7	16748.5	15051.7	8043.9	11083.5	9250.34	11749.4	17619.5	17163.1	16805.5	12086.2
320	522.6	522.6	522.6	361.248	361.248	361.248	1	0	2812.14	4451.22	6337	4921.75	1852.14	11724.4	1137.33	2346.99	8533.2	9516.51	6486.52	4652.51	3279.51	5948.45	1559.37	1900.45	4052.74	2975.32	2788.91	3691.55	3151.6	4072.59
321	522.891	522.891	522.891	344.988	344.988	344.988	1	0	25158.4	18949.7	9950.57	17322.8	27514.9	22176.7	19889	19684.1	11484.7	17849.4	12949.2	7058.85	18165.9	22747	16183.6	17688.4	11407.3	20841.1	17349.6	11999.2	16948.6	4604.98
322	549.558	549.558	549.558	341.622	341.622	341.622	1	0	2998.68	5820.97	2086.41	3907.94	5495.87	1746.98	3797.77	5973.96	2465.7	5696.53	5005.29	3808.92	7180.84	3744.43	4958.08	5065.24	3594.38	6735.4	3163.45	4565.59	5230.89	5319.39
323	566.364	566.364	566.364	339.225	339.225	339.225	1	0	1905.84	8090.18	5869.4	8028.81	3486.12	3591.89	5610.28	6277.41	5867.94	6443.77	3301.09	6425.78	8757.1	2204.56	2386.21	1947.29	3111.84	2659.29	4667.1	5490.66	6796.28	1073.04
324	595.708	595.708	595.708	353.979	353.979	353.979	1	0	6478.14	9847.34	8401.76	6599.96	6480.03	9247.46	7314.65	5753.32	9603.65	8673.34	10096.1	11954.4	9647.19	7866.67	11954.4	6383.6	11260.7	8669.78	6670.38	10788.1	8144.55	9649.69
325	601.222	601.222	601.222	593.565	593.565	593.565	1	0	7196.23	90222.9	25169.4	81474	25084.6	46707.8	53995.8	45826.7	37113.8	14643.6	80180.4	67834.7	70768.2	21528.5	72812.7	114090	69289.5	111717	72491.8	53137.9	17561.3	69174.3
326	613.155	613.155	613.155	608.271	608.271	608.271	1	0	21993.8	37025.3	57526.9	57390.2	36830.8	6502.47	14473.4	41491.5	25555.5	11224.9	84840.2	47484.7	47137.8	141672	21945.9	38476.4	43787.5	76784.7	42140.6	32991.5	41273.3	50928.5
327	626.678	626.678	626.678	605.088	605.088	605.088	1	0	9243.78	90328.9	122575	93001.5	76640.8	50203.7	25673.6	71278.9	36675.4	121469	152142	26311.8	51008.5	50696.6	78690.2	29619.8	38968.5	63305.3	75126	41781.6	98755.2	71723.7
328	637.521	637.521	637.521	341.234	341.234	341.234	1	0	6242.93	8758.61	4151.89	1597.09	4368.87	4252.24	5950.85	3933.86	5640.43	6387.38	3965.77	1317.27	3576.38	1525.77	2288.96	1693.38	4826.31	6305.31	1466.05	5528.29	4564.16	6279.97
329	670.209	670.209	670.209	600.737	600.737	600.737	1	0	3616.28	54499.2	37348.1	31209.7	20876.7	25235.9	15711.8	14056.2	30851.6	8406.89	53986.1	21693.7	42431.6	200536	28109.2	44316.7	38664.3	65660.3	45764	27387.8	12438.3	26990.8
330	677.185	677.185	677.185	609.942	609.942	609.942	1	0	2921.96	20989	2532.86	20093.2	28487.2	0	3331.88	38290.5	21175.6	8587.56	53559.9	48198.7	27398.7	5587.5	39218.4	16619.8	43951	65993.7	34632.2	19855.7	22431.2	42131.3
331	694.157	694.157	694.157	379.684	379.684	379.684	1	0	7922	20230	20724.8	20627.3	12276.1	15968.2	11229.7	18160	20439.8	19818.8	17607.7	14167.6	14562	16220.5	16281.4	17517.9	15139.7	5645.3	6851.22	13520.9	15609	12986.2
332	702.155	702.155	702.155	607.205	607.205	607.205	1	0	10351.5	51297.9	45250.3	38399.5	30840.7	14512	14847.4	45441.3	15608	2598.58	15435.9	52746.8	36487.9	82159.6	36299.3	36954.9	19349.2	52272.9	35137.4	28696.9	18890.8	11643.2
333	704.05	704.05	704.05	390.564	390.564	390.564	1	0	6683.49	31524	12937.3	9198.6	3029.03	8009.56	5564.73	11296.9	11377.9	13317.1	16166.8	10215.9	12988.7	2729.75	10230	4701.03	7159.62	7983.48	4769.31	5926.08	10802.6	8467.19
334	725.883	725.883	725.883	445.089	445.089	445.089	1	0	8997.15	12679.6	13485.8	19391.2	10073.8	10508.8	2625.43	8424.41	12240.5	9502	5579.57	5071.57	14646.2	3588.3	5818.65	10506.2	5312.68	8720.13	5756.91	6337	7171.41	5890.15
335	730.629	730.629	730.629	354.049	354.049	354.049	1	0	12787.9	17471.9	14176.5	7716.25	6910.61	8956.49	10685.9	8873.5	12599.5	12530.4	14970.6	13234.9	9950.82	8592.76	7517.86	16358.5	6913.26	9387.02	5790.94	7978.06	12717.6	11591.2
336	748.257	748.257	748.257	595.42	595.42	595.42	1	0	41278.6	64823.1	18587.9	32065	48671.6	33146.9	43763.9	45691.1	20985.3	41373.7	26452.5	61085	61940.5	80558.9	34899.6	61023.8	14615.3	74690.2	51509.6	34214.3	43959.2	21618.3
337	814.262	814.262	814.262	373.108	373.108	373.108	1	0	20738.1	13646.7	9378.56	12781.4	8066.7	3507.9	10894.8	7572.79	6364.9	7663.95	27048.2	4118.36	20180.6	9293.99	52443.1	30233.6	13733.6	76162.5	7732.64	6582.78	7960.65	18604.1
338	873.28	873.28	873.28	590.85	590.85	590.85	1	0	4936.53	14715.3	49791.5	34935.3	35459.5	14840.5	27906.5	19705.7	46660.3	23073.8	16634.8	34219.2	33019.1	52873.4	13227	32456.4	18349	20621.7	30596.2	77652.2	33006.8	22574.4
339	875.267	875.267	875.267	594.16	594.16	594.16	1	0	5942.7	40523.7	47746.5	46059.5	32161.7	28783.9	43130.5	19675.8	34326.8	50716.5	10697.2	71100.7	54962.9	51747.5	32931.9	57382.3	28356.3	17126.2	44059.4	41781.8	81239.6	14925.8
340	894.313	894.313	894.313	378.729	378.729	378.729	1	0	12246.9	5371.95	24078.1	11340.3	18348.6	8434.27	13649.6	11816.1	9055.67	11420.9	7612.52	10902.1	8388.32	15959.8	7324.97	8601.95	7557.91	11662.1	9762.52	8330.79	14107.2	5118.61
341	949.567	949.567	949.567	356.021	356.021	356.021	1	0	17803.1	7239.21	17680	15514.2	11309.9	11054.1	11147	14898.8	14543.6	13899.5	14782	9472.83	17301.3	11076.6	14064.9	13643.3	5753.11	8730.19	6702.16	8202.85	15769.3	4674.94
342	1103.88	1103.88	1103.88	589.836	589.836	589.836	1	0	8837.61	16842.3	21596.4	21561.7	17831.2	15685.8	16624.8	11641	9904.37	14212.7	13181.2	18075.2	19491	14176.2	17925	7831.83	10355.3	11637.5	6821.3	12556.5	8445.79	10995.4
343	1783.97	1783.97	1783.97	458.079	458.079	458.079	1	0	6321.51	4762.67	4222.65	4584.92	3892.1	8195.66	5874.15	4271.51	4471.88	3894.17	5192.87	8607.77	4595.79	3019.35	3404.68	5054.25	2604.71	3383.01	3183.3	4310.11	3662.81	4232.66
344	103.052	103.052	103.052	646.703	646.703	646.703	1	0	181825	139818	506918	830221	658492	674697	105628	516690	3880.12	621466	561125	6402.33	528576	137791	773996	4923.83	336581	345272	102615	65979.8	257150	477106
345	110.952	110.952	110.952	340.068	340.068	340.068	1	0	91112.8	1.12129e+06	1.24085e+06	1.80416e+06	1.16822e+06	916473	657654	1.029e+06	44420.5	70005.6	690680	686456	1.21778e+06	639.216	33479.7	42434.2	558049	38802.2	772693	921541	102008	38521.8
346	126.081	126.081	126.081	396.29	396.29	396.29	1	0	118208	71326	186144	82727	85076.4	71166.1	35270.4	65851.7	169890	53360.8	85704.2	82034.6	72084.4	57791.1	108661	27330.2	44817.9	153586	44673.2	140538	39116.4	61581.1
347	132.4	132.4	132.4	374.955	374.955	374.955	1	0	123385	122731	81249.3	67312.7	50157.9	67687.2	134940	111081	18551	9740.63	156962	45275.5	158612	96367.8	449624	312681	56315.2	438694	14488	68847.9	50397.3	197858
348	138.971	138.971	138.971	608.344	608.344	608.344	1	0	464783	51134.7	644525	699890	36398.4	351821	395276	20677.5	62496	738246	547913	73546.7	21012.9	150247	21127.3	502254	17246.6	632468	42826.6	417248	23212.6	31173.6
349	167.015	167.015	167.015	400.202	400.202	400.202	1	0	29574.1	21200.4	17288.5	14896.4	6706.59	12586.4	27734.2	6143.2	15314.8	10150	8749.98	28574.1	6164.05	10337.5	8568.41	4138.15	3143.78	4269.64	11719.8	8164.14	23043.7	13984.7
350	168.029	168.029	168.029	511.066	511.066	511.066	1	0	12518.5	22849.8	19902	13568.5	6777.47	30418	16078.8	24483.4	21392.6	32385.1	14946	18448.3	26952.6	15431.5	9375.02	4266.91	6070.16	9970.69	6383.41	8354.28	22302.3	32291.3
351	174.204	174.204	174.204	608.199	608.199	608.199	1	0	45076	144709	64239.4	75458.3	52706	6164.89	59515.5	24807.5	94671.3	96746.7	582944	67114.6	66459.4	15482.5	66470	109138	29027.5	24112.8	33025.1	43334.9	30695.3	23918.7
352	230.974	230.974	230.974	466.365	466.365	466.365	1	0	46420.9	107152	61023.7	63394.2	34715.9	32348.1	11985	76477.5	60601.5	68071.3	126023	43919.6	76741.9	24491.5	71166.6	24555.9	37429	86501.2	45461.7	7987.45	38456.9	66857.5
353	284.217	284.217	284.217	430.667	430.667	430.667	1	0	12752.6	5028.51	18515.6	9818.17	54639.2	26053.8	10974.2	6474.17	8937.37	15063.8	26120.9	7944.66	7605.05	17760.8	25409.1	63053.6	31382.5	256279	6514.53	11372	5953.02	34517.2
354	299.158	299.158	299.158	425.776	425.776	425.776	1	0	19373.1	34983.8	41953.4	22950.5	46755.2	17014.8	9888.75	31461	9053.9	18428.3	26838.1	17812.5	16242.9	12038.4	60522.2	75185.6	34625	44157.8	23088.2	24480.2	43411.2	77681.4
355	300.08	300.08	300.08	594.487	594.487	594.487	1	0	41326	69255.2	168191	74498.5	219193	135521	1.03358e+06	290981	60014.1	165607	294897	80415.9	60220.9	56642.6	34719	168582	101005	0	93541.1	302982	201820	0
356	301.109	301.109	301.109	594.487	594.487	594.487	1	0	126955	272349	247406	146759	85785.6	91223.8	82572.5	228316	64043.9	159482	207933	16613.7	140248	7827.03	141100	181101	26763.8	0	242666	165578	119155	107847
357	316.824	316.824	316.824	356.061	356.061	356.061	1	0	16808.1	82920.2	48250.6	27648.8	43116	29205.7	28299.1	27485.7	37089.2	25988.1	23222.6	13939	48240.9	41518.1	12010.2	78852.5	10354.5	30230.9	9048.16	32260.7	27740.4	22803.5
358	338.806	338.806	338.806	355.819	355.819	355.819	1	0	106352	98363.3	31981.6	41101.4	72137.7	28174.7	40305.4	38083.8	56657.2	61261	131461	38512	57787	104888	34203.4	87144.6	18551.9	40546.5	24942.4	16911.1	30026.2	32904.4
359	341.099	341.099	341.099	348.11	348.11	348.11	1	0	74958.3	30156.8	63231.8	50101.5	21599	24164.2	57685.9	19153.4	41047.4	39858.4	31065.8	26019.4	25746.8	31171	48057.7	75288.4	15991.3	38898	28007.1	39472.9	29327.6	14126.5
360	355.133	355.133	355.133	596.002	596.002	596.002	1	0	16516.4	103933	129188	135941	67699.1	18320.4	45002.5	86611	74603.5	144645	126257	87099.6	82172.4	24229.5	52975.4	63279.5	42334.2	37978.7	44592.3	98763.9	51387.4	13714.8
361	372.952	372.952	372.952	340.417	340.417	340.417	1	0	279069	273999	71824.5	229622	126578	194991	203320	287964	119236	179089	173679	218052	171348	59807	83645.1	111913	170529	114901	185734	273078	251495	31453.5
362	379.148	379.148	379.148	466.578	466.578	466.578	1	0	21082.5	53463.5	37909	49082.5	24024.9	23084.8	14248.1	27653.3	29898.1	23843	40282.2	23768	56079.9	14325.7	38805.7	7942.4	11461.9	32431.1	24218.2	8350.31	27765.9	26472.8
363	388.96	388.96	388.96	402.925	402.925	402.925	1	0	4104.93	5350.12	5673.17	5571.38	5346.45	3109.98	2742.01	6829.76	5059.56	5010.83	6576.1	5596.18	3986.5	4523.28	3129.58	3931.54	2667.12	5858.13	5272.96	4168.03	2122.18	1744
364	412.867	412.867	412.867	341.52	341.52	341.52	1	0	9160.44	49529	105257	91914.3	71807.4	20066.1	45909.3	11725.9	50506.3	6440.22	16233.8	28999	9922.18	1326.2	19808.3	26526.2	12153.7	18302	16183.1	14301.7	60345.5	19655
365	433.164	433.164	433.164	465.36	465.36	465.36	1	0	21339.8	33455.9	40670.5	37278.2	32526	21451.1	4624.27	29479.3	25650.5	40064	34073.1	31663.9	27310.9	16599.7	8122	26181.8	13490	41390	12901.4	11744.6	32507.5	20067.1
366	446.959	446.959	446.959	340.83	340.83	340.83	1	0	47215.6	40997.8	30857.6	36887.3	15531.6	8132.08	29273.2	29425.4	20230.2	23249	8785.26	22357.5	30671.6	22767.5	7447.26	12638.3	9214.64	20425.1	14826.1	30650.3	34981.9	5387.83
367	462.152	462.152	462.152	607.205	607.205	607.205	1	0	118942	74005.3	167126	131649	108671	72659.3	58318.6	171549	112286	193151	88180.3	32019.3	110582	161210	53191.4	130111	42350.1	106765	103456	83806.5	113519	74629.7
368	465.907	465.907	465.907	474.71	474.71	474.71	1	0	4323.21	2463.63	1972.43	4187.26	1176.21	1306.31	1068.52	4720.63	3140.65	2989.63	4468	2389.5	1261.63	1614.87	1947.56	2028.97	2157.29	2243.61	1849.54	2890.95	2732.73	3337.31
369	492.537	492.537	492.537	340.642	340.642	340.642	1	0	3735.14	2071.59	4534.59	3998.92	1690.51	1080	1528.56	2381.36	3109.27	4429.17	1188.12	2809.48	4784.19	3061.31	3259.78	3294.51	3096.8	5263.14	2511.68	4200.15	2829.97	5119.85
370	522.99	522.99	522.99	379.66	379.66	379.66	1	0	15118.8	5523.82	17813.7	7222.34	10451.2	15670.5	7101.43	7689.89	14056.4	8487.3	12489.5	5315.45	12290.7	12529.2	10514.7	8224.02	4887.59	6307.39	8240.74	9749.56	5663.03	11567.6
371	534.871	534.871	534.871	345.287	345.287	345.287	1	0	24115.8	16372.2	12197.4	10484.3	22146.2	21508.2	14701.2	12369.2	23934.8	24397.3	8308.06	5633.71	32823.7	9154.37	13488.4	24626.8	9163.68	15086.7	9247.64	13651.8	11948.7	2554.84
372	535.122	535.122	535.122	607.543	607.543	607.543	1	0	38949.5	63103.1	26008.9	0	27243.3	557.477	9398.09	58391	77761.7	870.51	91971.6	167566	106672	81341.5	41619.5	39496.1	34919.1	28714.8	6114.42	67419	83597.8	47607.7
373	548.732	548.732	548.732	353.059	353.059	353.059	1	0	18954.7	12448.7	19649.6	19026.6	18523.8	17280.3	15281	11006.4	26562	15274.9	35520.3	11106.7	9052.21	24348.1	13648.2	21029	12105.2	13362	14382.8	9713.13	19613.3	11929.1
374	559.151	559.151	559.151	600.503	600.503	600.503	1	0	43976.2	60091.8	65011.4	48783.9	38454.7	45533.1	31168.2	48086.8	58136.3	57381.4	140512	48296.9	32156.3	33943.4	34299.6	49866.7	38719.8	142015	33685.6	33144.7	50215	63322.5
375	628.616	628.616	628.616	360.484	360.484	360.484	1	0	7084.18	10517.8	7772.92	8599.89	3689.4	7458.72	3254.65	3979.6	1491.89	7781.33	9289.59	8041.88	6246.7	6550.33	4781.43	3794.01	6916.96	2762.48	4218.66	4937.52	5497.92	5731.36
376	629.696	629.696	629.696	355.009	355.009	355.009	1	0	10086.6	7868.82	11987	7856.67	5291.4	9279.2	3857.95	6753.04	11399.2	6974.01	5248.04	8857.74	5414.74	3797.05	12431.2	6520.07	9799.05	2998.79	5024.76	7546.07	6196.92	4149.25
377	637.297	637.297	637.297	623.04	623.04	623.04	1	0	58805.4	122712	36077	127176	24505.2	50385.5	58091.6	65438.2	67753.1	38797.4	126289	94712.9	91300.3	21869.7	118463	134354	108802	189530	87841.7	57970.7	84056.3	115264
378	642.072	642.072	642.072	392.439	392.439	392.439	1	0	6892.94	4429.65	6642.7	7081.74	2861.77	4029.55	4389.19	7788.06	5627.95	5485.11	3408.85	3816.8	5147.82	3872.61	4476.06	2895.41	3217.08	4330.8	5485.58	3807.75	7624.39	4491.27
379	655.861	655.861	655.861	341.409	341.409	341.409	1	0	37877.2	28499.8	23504.8	68082	7346.69	3428.47	22922.2	13568.8	26263.7	29110.2	4345.96	4691.81	16480.5	25636.6	10808.1	8453.94	5002.56	10289.2	13238.7	7647.76	35862.4	2414.92
380	656.22	656.22	656.22	592.572	592.572	592.572	1	0	21234.4	36883.1	31326.8	29659.9	50632.6	47934.7	64989	81427.4	36689.1	12253	120313	61837.2	71935.3	96560.7	64400.9	70254.4	45296.6	117017	62508.6	38957.3	14124.7	71774.1
381	665.386	665.386	665.386	341.135	341.135	341.135	1	0	9890.16	2953.18	7600.39	3923.21	2690.89	4276.16	4575.11	7620.43	5869.35	6147.35	4512.91	7518.57	7135.9	5954.53	6288.34	4466.1	5904.67	8872.58	5784.53	4810.68	8834.15	8900.42
382	672.56	672.56	672.56	585.473	585.473	585.473	1	0	14241.3	14607.6	20611.9	15743.2	15018.7	17860.5	13469	16854.6	21060.2	27130.3	19171.6	11318.7	17339.4	19829	15428.4	21569.9	11494.6	15931.5	13905.6	7329.71	20209.8	13594.8
383	694.668	694.668	694.668	356.087	356.087	356.087	1	0	16314.9	13544	19395.1	15259.2	8198.88	6886.91	5779.31	15897.3	11691.8	12116.9	13585.6	12780.3	11950.2	7782.96	14529.8	8076.79	6604.74	10172.9	6933.12	15851.7	8174.49	9266.18
384	762.642	762.642	762.642	356.299	356.299	356.299	1	0	25886.7	3942.61	18969.6	19141.5	18285.7	12508.9	9515.54	20392.5	26676.1	22410.9	21837.5	11593	18258.8	8017.58	21782.2	9890.38	16066.3	13839.1	9555.18	12099.4	12103.8	16666.9
385	792.273	792.273	792.273	374.01	374.01	374.01	1	0	16774.2	13882.7	8067.06	10490.1	5886.13	4935.54	13742.2	9212.6	3758.12	6571.34	18748.9	6736.46	17755.8	4999.58	30120.4	28213.8	3955.28	60754	16410.1	5875.29	11091.9	16050.5
386	891.436	891.436	891.436	412.516	412.516	412.516	1	0	5731.44	3511.94	10673.7	10567.2	12765.3	1782.54	2569.63	11962.6	2344.58	9429.85	5886.99	3156.78	3552.72	1495.96	8173.38	4270.45	1804.57	11508	5786.81	2368.48	4085.74	4955.31
387	902.668	902.668	902.668	721.924	721.924	721.924	1	0	12753.5	12115.8	21563.4	25639	8996.39	6312.36	32447.6	8515.74	17694.4	4748.7	16572.7	19135.8	17613.1	21807.6	23782.3	12891.5	21505	25621.8	8763.93	15202.2	24213.1	21720.7
388	906.556	906.556	906.556	598.34	598.34	598.34	1	0	21346	49235.5	7994.4	25853	43502.9	23214.3	4048.82	21170.2	89322.9	15794.1	15897.3	87618.5	37523.5	68381.9	34454.2	54525.9	13441.8	31217.7	60358	69879.3	8952.26	32557.1
389	1524.71	1524.71	1524.71	617.552	617.552	617.552	1	0	11817.1	25121.4	8516.5	22773.3	12470.5	16808.7	15606.1	25296.9	22746.7	14480.3	28401.4	15191.1	33982.4	7699.48	24543.8	21640.6	19056.6	19546.7	28941	18663.4	25396.5	21382.1
390	1752.94	1752.94	1752.94	602.346	602.346	602.346	1	0	7881.33	11598.3	11436.3	10736.6	9093.63	8637.65	8314.03	9815.77	9858.7	11813.3	12138.3	10379.4	11138.7	7606.17	3932.62	10707	4315.75	10876.2	10730.4	7544.16	8665.81	8681.38
391	1999.14	1999.14	1999.14	345.732	345.732	345.732	1	0	33411.6	21922.7	19566.5	62723.2	7528.64	7358.45	6500.82	7621.69	23247.2	7750.56	6805.88	7932.71	9663.15	6483.24	7605.4	8672.27	6554.21	9343.77	6569.87	8451.87	8347.17	8499.88
392	109.17	109.17	109.17	359.294	359.294	359.294	1	0	5016.7	7653.63	8113.59	5194.32	15085.8	5160.69	10996.1	14873.5	4884.16	3968.49	4042.03	5138.47	10087	6732.15	5748.43	17863.2	3975.69	36584	5907.41	8294.71	8475.81	10335.2
393	115.999	115.999	115.999	339.651	339.651	339.651	1	0	67692.5	98651.7	137265	95642.3	98964.5	61259.3	65734.8	30070.6	54498	49757	34947	73431.3	55678	7950.73	21026.2	82815.2	46811.2	45890.9	35958.5	82037	62483.5	29693.6
394	123.021	123.021	123.021	414.734	414.734	414.734	1	0	18684	10405.8	13762	5559.79	10685.6	199902	6961.46	11748.5	22397.5	13500.3	16210.2	26540.8	7877.47	5422.66	7063.82	19180.8	5044.81	7291.8	2960.93	6675.34	11086.1	11208
395	127.258	127.258	127.258	339.885	339.885	339.885	1	0	129045	205213	269789	162298	164322	90638.3	117277	37276.5	45414.1	77403.3	58734.6	102468	61272.8	102142	43529.4	121313	17209.7	81755.5	88561.8	57816.9	100289	144170
396	129.115	129.115	129.115	423.772	423.772	423.772	1	0	37737.6	70258	19065.3	66604	30808.3	9791.01	28321.7	18015.7	48404.8	37031.4	49208.5	69156.8	64592.4	42332.6	93719	115571	35976.8	146055	12317.7	22006.9	48362.3	18251.2
397	129.857	129.857	129.857	340.417	340.417	340.417	1	0	14643.3	16426.3	10048.5	14496	16117.1	14497.9	6040.69	17133.1	3554.74	12767.1	10365.5	10980.3	5766.22	9907.39	12445	16990.3	4214.46	4947.12	5931.78	4054.05	13381	14068.4
398	132.189	132.189	132.189	392.103	392.103	392.103	1	0	25769.6	18821.4	5597.27	41771.4	15501.8	27482.1	11235.2	22269.1	5123.15	19888.5	43804.1	12083.7	20950.5	10996.1	135264	60792.8	21055.5	303055	25565.7	11634.5	19691.3	41834.5
399	140.095	140.095	140.095	464.067	464.067	464.067	1	0	63700.3	98032.2	56639.8	74731.8	62388.8	35797.3	33116.3	58149.4	45124.7	45685.5	90715.4	42135	79564.5	31032.6	44164.4	15571.1	76438.9	84073.1	7596.56	19922.6	18007.2	31774.1
400	155.357	155.357	155.357	602.336	602.336	602.336	1	0	2415.48	12400	9735.37	7844.48	6839.82	7290.6	7394.94	7738.81	2534.84	8076.34	35070.1	7876.63	9622.16	2244.13	8197.99	5850.61	4132.19	12200.7	5810.15	1813.48	2681.19	5863.29
401	161.014	161.014	161.014	338.121	338.121	338.121	1	0	129350	241503	80891.4	68398.4	85902.7	101921	133541	232047	114609	84389.5	35950.4	5548.2	132574	71163.5	92470.2	32528.1	122287	52379.8	87856.8	202530	75770.5	26146.1
402	168.11	168.11	168.11	384.097	384.097	384.097	1	0	19471.4	18662.2	17683.2	11793.1	46146.1	20402	21004.7	44311	18534.9	15376.4	12051.6	8394.56	28353.9	46300.7	12130.6	42085.9	21798.6	213773	20864.1	20332.8	43342	36815.3
403	173.131	173.131	173.131	608.406	608.406	608.406	1	0	684109	551871	646186	418661	386682	445210	1.07488e+06	222894	138293	326273	1.61513e+06	226857	509269	47926.1	949362	721401	311855	286168	38805.3	143670	140234	1.33103e+06
404	186.939	186.939	186.939	365.345	365.345	365.345	1	0	7681.02	20690.3	24577.9	18491	15741.5	13283	7176.39	13981.2	12172.4	23730.5	13907.6	13427.9	10212.9	12847	17458.4	16459	4678.44	17884.3	9489.63	5950.85	14391.7	13788.2
405	194.059	194.059	194.059	608.563	608.563	608.563	1	0	279758	589655	408243	524993	433082	409321	262403	348302	417388	613637	501949	727821	276625	253718	215413	138595	266309	464108	279155	130654	452140	375993
406	194.171	194.171	194.171	509.907	509.907	509.907	1	0	14908.1	97036.7	24963.5	15897.7	9574.97	9259.41	19052.4	8025.04	17876.9	7506.16	49616.1	13972.8	7881.24	49097.1	54369.3	16080	25933.8	75100.6	9498.43	26680.1	8473.68	40886
407	208.01	208.01	208.01	395.538	395.538	395.538	1	0	31420.5	21813	30347.1	26011.6	36549.4	40924.8	33798.4	34701.1	54546	19973.5	40763.9	25773.5	35543.1	27678.7	30434.2	22010.7	24639	15288.6	24834.2	32121.9	40161.8	24242.9
408	214.057	214.057	214.057	396.772	396.772	396.772	1	0	1.13787e+06	626810	647256	780450	357230	990482	900138	864022	1.126e+06	691845	968658	1.06455e+06	990002	800310	577742	430154	365285	820503	764891	738316	643583	777775
409	237.074	237.074	237.074	442.944	442.944	442.944	1	0	23775.4	24098	34456.1	28791.4	30156.5	23646.3	20758.8	22968.5	25156.3	25802.6	18174.2	22583.9	26014.7	8792.45	18746.1	34398.5	21432.8	33969.2	18178.1	20096.5	23132.9	8738.44
410	244.345	244.345	244.345	340.218	340.218	340.218	1	0	22823.5	9619.7	29925.2	41849.9	21539.2	23711	8123.64	11945.7	20684.2	23054.1	14662	15763.4	11109.2	14420.9	14133.9	12800.1	4239.26	21688.3	12998.6	3915.27	24175	20530.8
411	272.344	272.344	272.344	594.951	594.951	594.951	1	0	14882	49294.5	10065.8	39501.3	2473.56	13886.7	22445.8	12635.8	39106.3	28712.5	6874.75	13811.4	28705.2	3800.67	23027.3	17115.9	9650.77	23263.4	17521.6	7501.08	24921.9	7107.02
412	277.156	277.156	277.156	415.702	415.702	415.702	1	0	41687.8	4322.39	14167.4	29757.2	16032.5	11955.7	18360.3	26540.8	0	7923.13	3477.95	4580.14	18419.9	4104.18	9313.32	0	16864.5	0	11948.6	5324.77	15502.5	14221
413	304.098	304.098	304.098	463.506	463.506	463.506	1	0	36493.9	80590.3	30415.2	56497.1	49958.2	23289.9	24287.2	58760.8	69380.7	70565	22935.4	49547.3	65974.7	25328.6	35056	13322.4	26319.9	29249.9	41944.1	35674.9	67332.1	43537.6
414	326.828	326.828	326.828	352.535	352.535	352.535	1	0	6029.46	7143.52	7304.84	3668.71	4475.76	4476.7	6752.45	4566.11	11440.7	8748	11790.8	2580.06	8748.05	3494.97	5749.57	6783.25	6359.38	4990.02	4563.92	6035.63	4885.91	5579.04
415	328.998	328.998	328.998	394.836	394.836	394.836	1	0	11146.9	10085.8	6939.27	9979.88	8995.98	9470.45	4254.71	12394.5	9403.89	5011.15	8777.28	8299.33	13775.1	5608.03	10377.2	11276.1	6409.23	5043.42	15746.5	12357.9	13544.7	10195.4
416	332.162	332.162	332.162	606.993	606.993	606.993	1	0	571044	424094	711071	641998	289672	404704	507110	825109	0	683422	533444	202092	604758	144345	530740	176266	539991	323000	425874	311491	571023	302612
417	336.891	336.891	336.891	351.81	351.81	351.81	1	0	13942.1	17270.7	9057.07	9563.94	5165.34	6444.77	14597	31344.8	7237.15	8913.55	7264.33	15140.9	18377.3	8903.42	9305.26	10763	5703.94	30422.5	5076.19	16636.2	16354.6	15575.9
418	341.109	341.109	341.109	384.805	384.805	384.805	1	0	18089.9	18092.6	19343.8	21622.9	7536.69	13045.4	13577.6	12806.9	13317.2	14537.6	23479	20322.2	8007.42	10918.7	14580.6	10588.8	10942.4	20513.5	8946.21	11605	14029.1	18177.2
419	341.426	341.426	341.426	457.546	457.546	457.546	1	0	3507.31	5973.93	7112.33	2201.04	3626.34	1523.41	3013.78	4476.45	2989.91	1507.86	6807.28	1803.55	2658.28	1600.07	4533.62	2854.79	3185.8	2303.82	2001.17	2056.86	3303	2589.69
420	356.239	356.239	356.239	623.78	623.78	623.78	1	0	665673	552727	1.40392e+06	996669	522423	1.43304e+06	1.22895e+06	1.97741e+06	1.56825e+06	1.00278e+06	1.54562e+06	1.58346e+06	1.18596e+06	1.48042e+06	1.31633e+06	1.31968e+06	2.77198e+06	6.40284e+06	1.36005e+06	108039	601056	2.63847e+06
421	368.116	368.116	368.116	727.807	727.807	727.807	1	0	35355.5	417787	670806	810420	244243	15067.1	74899.3	77743.3	100115	30194.7	138720	180430	1.48939e+06	224948	402697	373910	183556	287819	120698	210847	255694	1.91921e+06
422	373.183	373.183	373.183	377.212	377.212	377.212	1	0	4631.94	9161.5	11543.4	8967.99	12646	4074.2	5575.27	11444.7	4423.43	9183.68	19772.9	5257.16	6099.82	5320.57	5547.47	6642.65	2657.37	13257	6567.4	5624.69	9269.52	13939.1
423	380.099	380.099	380.099	467.121	467.121	467.121	1	0	9757	36060.3	30308.8	32815.2	23089.5	22866.2	10208.1	29124.2	34597.4	33446.1	40361.6	12270.1	5479.15	12019	7648.08	14444.2	31793.3	6626.6	25201.1	9725.21	39566.9	44940.7
424	407.033	407.033	407.033	434.698	434.698	434.698	1	0	6486.74	29801.4	18337	13074.2	4175.97	7231.67	4525.57	11841.5	16678.3	10567.8	41703.3	3728.38	11142.2	3986.28	14904.7	15121.1	8189.3	16910.1	7477.19	5375.47	6917.57	20937.9
425	413.54	413.54	413.54	335.679	335.679	335.679	1	0	2734.68	4966.72	1352.96	7754.93	4978.66	1070.03	4751.44	3314.36	1158.44	1068.04	3797.47	3629.49	4480.71	1617	4732.91	4435.46	4026.52	6149.5	3865.25	4078.41	5459.98	4057.89
426	425.955	425.955	425.955	343.488	343.488	343.488	1	0	15070.3	5306.93	8836.35	20304.1	11092.7	8395.67	8205.74	9733.21	9398.7	5384.99	7381.35	6444.07	2651.54	9858.66	8777.7	13897.4	5953.65	7239.52	5291.68	8039.7	13050.3	1993.08
427	427.902	427.902	427.902	341.8	341.8	341.8	1	0	77407.4	78607.7	33847.7	82026.8	27411.2	4869.77	74665.7	65582.4	31522	58814.5	5685.99	46200.3	50202.1	23915.6	13560.4	17616.6	43824.7	30230.2	43343.5	36765.4	62074.6	25618
428	453.949	453.949	453.949	353.335	353.335	353.335	1	0	6459.19	3407.7	6338.25	8159.59	12975.5	7059.42	5314.14	5372.4	4428.77	4533.27	3704.54	4929.58	9615.55	13808.8	6531.87	13503.3	3786.83	36241.4	6715.26	10258.7	6100.59	5165.62
429	470.103	470.103	470.103	396.321	396.321	396.321	1	0	14516.2	20111.6	7379.77	10785.9	5326.9	24136.2	4525.83	9332.76	20551.3	7871.85	9990.23	10879.3	4655.22	6464.12	9608.82	8444.9	8591.5	20638.4	6742.94	5611.06	6464.11	9192.72
430	475.032	475.032	475.032	366.292	366.292	366.292	1	0	7084.27	7589.71	7524.84	4839.25	7546.61	5837.45	5479.93	9173.24	4802.43	12564.6	6513.38	3548.6	5951.91	6098.71	5400.48	9720	5335.93	6429.82	4139.19	5664.7	6474.04	4627.81
431	476.148	476.148	476.148	584.521	584.521	584.521	1	0	65803.2	192126	142188	167740	99973.2	191379	97619.9	149446	122944	193011	220630	35009.4	316999	81672.5	49509.5	201884	61151.5	190289	8850.35	80828.6	75506.3	51810.7
432	483.083	483.083	483.083	484.421	484.421	484.421	1	0	23307.5	13496.1	19028.2	7232.57	10931.2	17660	19185.3	11005	12138.5	8266.73	19984.7	27372.9	6204.17	19994	18717.2	12129.9	13732.7	10903.4	17309.8	25350.3	15642.8	28619.6
433	487.265	487.265	487.265	373.173	373.173	373.173	1	0	2574.73	4152.92	7304.73	4496.35	2343.91	2020.09	2717.22	4011.2	1212.13	874.503	5796.72	2918.16	3617.13	1814.97	5922.67	3358.05	7801.61	5860.55	4311.02	4862.61	1713.69	5027.37
434	509.051	509.051	509.051	495.579	495.579	495.579	1	0	10112.4	13022.5	16500.6	9777.36	12142.8	9326.39	5783.1	7836.86	7264.39	7106.33	16012.6	6099.31	4502.65	5885.46	11917.5	9655.17	4313.95	15139.4	10301.9	5823.19	2532.29	15196.6
435	513.893	513.893	513.893	351.41	351.41	351.41	1	0	18019.4	23015.4	23801.7	27672.5	14471.6	16611.9	19533.3	4434.24	8801.8	17437.7	12499.3	12626.1	12872.2	10376.6	14797.5	8348.89	13485.5	26483.9	13301.8	4251.31	20878.9	8549.28
436	517.887	517.887	517.887	346.863	346.863	346.863	1	0	12894.7	16283.5	9126.77	13213.3	12754.2	7444.38	13460.3	9458.83	17745.8	16632.5	6688.43	10484.5	13547.5	8468.14	10651.8	10868.7	12675.9	5771.27	13221.4	11860.1	12958.9	4760.13
437	530.72	530.72	530.72	353.034	353.034	353.034	1	0	4904.35	4756.71	6022.45	3277.51	2459.71	3202.43	3411.27	2966.88	7024.43	5206.38	4783.41	2186.77	4630.68	4264.28	2521.43	5363.45	3375.81	3917.77	2912.29	3476.25	4039.3	3486.23
438	544.143	544.143	544.143	415.356	415.356	415.356	1	0	7978.54	5977.53	15104.4	8170.64	6668.8	7417.03	4705.04	8602.47	6620.88	9458.72	16945.1	11339.4	5425.78	3535.98	6088.22	9232.74	5139.13	7725.39	2488.62	4000.49	4264.38	7210.56
439	558.857	558.857	558.857	341.234	341.234	341.234	1	0	70433.7	41363.6	52854.7	45864.8	51761.5	20968.9	38743	32823.7	34480	45972.3	15965.6	12956.6	48759.7	56356.9	14316.8	42616.3	27439.2	32435.5	16199.2	28848.5	56931.2	4537.01
440	568.279	568.279	568.279	428.488	428.488	428.488	1	0	7215.39	0	24980.3	19052.9	4654.61	9990.59	7157.26	24167.8	15549.4	22779.4	12389.4	3119.75	643.211	7318.01	12738.6	11440.8	11518.8	13708.5	15786.5	8584.51	13369.7	11587
441	595.24	595.24	595.24	597.327	597.327	597.327	1	0	61035.3	82235.1	38589.7	22452.4	71225.4	59021.5	66672.2	28264.2	192876	71094.8	73449.7	94614.5	60486.7	111733	55005.3	185392	143788	325477	24056	121128	26550.5	85020.9
442	606.721	606.721	606.721	466.483	466.483	466.483	1	0	2411.46	2371.36	4906.46	1138.56	3952.25	1576.27	1745.62	2410.06	4381.85	6042.11	1384.75	2570.13	4046.57	1776.16	2904.9	3406.51	3224.18	3621.11	2697.92	3081.69	7744.42	4893.2
443	625.132	625.132	625.132	436.683	436.683	436.683	1	0	44697.8	50457.8	12336.7	19400.6	24881.8	22346.8	20627.2	45087	13869.3	4063.98	25735.4	45315	28217.9	24764.1	30219.6	28129.9	12876	37501	30044.3	45940.7	31551.9	57421.4
444	651.111	651.111	651.111	435.711	435.711	435.711	1	0	7942	9173.1	5289.48	7433.84	4841.98	6310.61	5312.33	9243.09	7354.09	7851.37	8026.09	5638.11	7371.05	4820.22	5726.6	4051.59	6295.23	5871.48	5982.59	7797.95	6992.57	14935.4
445	702.642	702.642	702.642	353.511	353.511	353.511	1	0	29608.3	15904.8	24403.3	9387.85	1722.07	16303.2	7646.99	8616.08	14881.4	13566.1	11947.2	25992.6	23679.9	16056.3	4707.23	7991.8	17515.2	15359	18301.8	28370.8	12942.8	17646.8
446	745.144	745.144	745.144	379.291	379.291	379.291	1	0	16091.9	12323.6	16593.6	14136.6	8117.78	9854.89	11044.6	12982.8	10018.6	5713.47	11444.5	12459.1	12097.8	10773.4	11576.4	10063.1	6380.59	11244.7	11357.9	9778.29	4303.21	15732.7
447	762.834	762.834	762.834	343.2	343.2	343.2	1	0	33756.6	19202.3	4227.92	12445.2	14090.9	13825.9	13680.8	10002.2	20037.7	22423.8	8271.2	15930.1	29526.8	5971.63	11066.3	6940.06	14523.7	9310.86	6082.65	13394.8	23692.8	1963.09
448	782.189	782.189	782.189	606.156	606.156	606.156	1	0	3270.97	12533	13308.1	26910.1	12168.3	2628.07	7326.15	19483.1	24026.8	0	33002.1	22134.8	19746.5	91046.2	26087.2	10659.3	20834	19932.3	14341.4	17465.2	19846.5	19773.9
449	869.227	869.227	869.227	606.741	606.741	606.741	1	0	6442.27	22815.3	9082.13	14363.4	15909.3	5052.61	7951.23	10827.7	6810.23	6925.25	9732.01	18437	21044.9	15764.3	8450.75	11918.7	11223.9	12704.6	10694.6	6955.03	19320.5	11206.7
450	966.416	966.416	966.416	415.76	415.76	415.76	1	0	12412.9	9484.89	14372.6	13218.7	14429.7	4626.61	6683.25	12498.3	16790.4	5270.71	12464.5	8464.51	3782.96	5257.72	11049.4	14779.4	6495.49	9639.82	7887.26	11306.9	9947	10998.9
451	1346.16	1346.16	1346.16	462.546	462.546	462.546	1	0	1799.65	4285.92	10222.3	2683.34	6809.53	6225.67	12153.7	11189.8	16092.6	9972.53	5738.19	3392.32	1760.17	5737.37	5641.59	7262.35	4651.32	7720.75	9123.19	3725.39	8844.16	6975.65
452	99.9853	99.9853	99.9853	602.402	602.402	602.402	1	0	81968.6	32964.5	9771.15	77073.1	20988.2	23306.5	27695.4	56800.2	21610.8	36858.4	26580.4	38400.7	42363.2	18483.7	122774	6696.85	49243.6	99653.6	32151.8	40825.1	99175.5	29842.7
453	115.08	115.08	115.08	618.754	618.754	618.754	1	0	173772	260187	135595	305147	111492	200081	139934	466753	443320	310885	208682	125811	277147	99648.6	255742	289695	140117	311877	143030	134122	165825	173002
454	119.938	119.938	119.938	339.42	339.42	339.42	1	0	32935.4	30217.3	10194.8	20991.7	7338.32	13110.4	20205.2	25896.2	22900.4	17665.8	6790.38	33946.1	27209.4	3029.7	4288.32	4114.28	17729.6	15619.1	2804.2	20570.4	16896.2	14542.8
455	124.03	124.03	124.03	582.447	582.447	582.447	1	0	82596.2	747873	301758	518100	422984	79594.3	91647.8	414981	158873	197270	402183	983959	469733	218036	535840	450380	299314	303157	357529	236159	389259	548110
456	126.163	126.163	126.163	608.448	608.448	608.448	1	0	18709	45039.9	41837.5	37426.8	29176.9	28747.1	26673	27718	39762	83053.8	9.88683e+06	39455	31842.1	18214.4	24937.8	48812.7	7666.13	62307.1	26639.2	17102.7	38512.3	6.09841e+06
457	130.26	130.26	130.26	499.969	499.969	499.969	1	0	30559.7	45412.5	49395	38499.3	43750.6	9736.33	21538.4	68216.7	29813.8	54517.9	25532.6	32905.7	30499.7	11348.3	27045.3	37332.6	28336.4	43692.4	28620.2	10566.6	48235.5	24607.9
458	145.14	145.14	145.14	357.803	357.803	357.803	1	0	18295.5	7480.51	7094.47	8338.83	4872.83	2820.97	10543.8	10211.1	1926.72	6139.64	6625.06	8093.02	12019.3	8442.41	8277.29	7521.05	6940.22	8569.52	7856.77	37887.5	10571.1	9714.73
459	147.186	147.186	147.186	608.428	608.428	608.428	1	0	79302.5	63917.3	34623.3	16235.2	9308.6	66555.3	38198.5	47563.6	95014	42029.8	43243.8	56126.1	37449.2	8842	90052.7	41480.9	13759.8	28512.4	11302.2	13118.2	29554.8	44950.5
460	148.964	148.964	148.964	467.244	467.244	467.244	1	0	7613.24	354000	5021.69	5474.35	2665.31	2470.06	67899	469946	482270	7701.49	109364	5891.85	88673.1	26635.2	5782.04	4533.12	5363.09	6080.81	3940.62	171317	8168.11	4157.11
461	162.381	162.381	162.381	367.156	367.156	367.156	1	0	6985.78	18410	12143.7	14093.4	5382.99	3476.96	26977.3	31861.3	6043.17	3803.82	14423.5	36951.1	33742.6	2720.93	49376.5	9876.37	7859.48	13336.1	7894.09	16573.9	47369.8	17593.9
462	171.054	171.054	171.054	392.899	392.899	392.899	1	0	76432.1	49665.7	70855.6	67824.4	53787.4	117359	82577.5	234698	110996	96634.1	79282.3	27458.5	124130	244268	124778	227222	36651.2	349285	64095.6	95380.5	111083	296439
463	171.938	171.938	171.938	455.387	455.387	455.387	1	0	2675.96	2813.8	2515.29	2378.41	2453	2834.09	1262.62	2017.38	2821.85	2420.12	3562.45	2082.47	2610.39	2479.44	1644.74	2843.16	706.874	4529.38	2531.1	2195.84	1002.53	2162.51
464	181.187	181.187	181.187	418.911	418.911	418.911	1	0	18652.4	28741.2	44444.8	38183.3	21857.5	17915.1	9187.44	33984.7	21653.2	15350.6	29435.2	23467.6	22012	14057.4	19960.7	26523.7	12540.6	28799.2	15456.1	11447.3	22242.9	18558.9
465	185.087	185.087	185.087	380.592	380.592	380.592	1	0	8147.76	12355.3	14666.7	7661.01	10109.5	10728.9	12630.4	8284.24	3438.49	9183.64	21161.5	12267.3	8268.36	11681.4	19816.8	17659.4	7807.44	11491.6	11421.5	18725.7	18807.9	16292.6
466	185.1	185.1	185.1	397.961	397.961	397.961	1	0	30901.2	25297.3	14338.7	28944.3	58714.1	28148.3	32668.8	32257.3	20363.5	33721.1	81209.1	38219.9	30114.5	45020.3	51124	85613.3	5929.2	41401.1	35300.5	46705.8	55239.9	45730.4
467	199.076	199.076	199.076	342.317	342.317	342.317	1	0	28959.1	933942	1.75476e+06	1.02834e+06	64929.9	707230	859906	26685.6	342698	789314	381839	30035.5	146051	708442	191897	82701	545567	428099	649458	871659	501248	113027
468	206.924	206.924	206.924	343.177	343.177	343.177	1	0	5597.48	8520.53	4289.1	3447.45	5309.53	7004.66	2458.76	8465.85	4876.64	7877.8	6125.75	12490.8	9285.4	2431.03	6122.44	3525.14	8768.74	5001.32	5891.27	7877.27	6666.81	9782.83
469	209.342	209.342	209.342	437.828	437.828	437.828	1	0	29341.7	50051.5	38769.9	2737.59	7880.45	25202.7	12792.2	23532.2	30497.9	34845.8	36469.5	23769.4	32873.9	12520.5	16311.6	21152.9	23895.2	23824.8	16641.7	12217.7	31671.5	18810.7
470	217.069	217.069	217.069	608.417	608.417	608.417	1	0	208508	779899	729700	1.01481e+06	670163	473329	642657	815578	1.60915e+06	1.69699e+06	283090	696074	616601	175594	437691	284107	183936	444568	683021	1.98507e+06	1.02687e+06	535090
471	232.03	232.03	232.03	521.017	521.017	521.017	1	0	12119.5	38817.9	42753.7	35770	14498.3	10775.2	3558.47	81846.1	14880.7	41847.6	66193	37924.9	14953.9	5274.86	22239.6	11403	7199.79	57509.2	4323.06	4487.85	24600.2	43263.1
472	237.053	237.053	237.053	417.437	417.437	417.437	1	0	23772	23223.3	24991.7	13274.8	20244.7	23227.4	11512.2	21945.1	24319.1	20532.2	34472.2	5457.42	20726	3770.89	28812.3	25482.4	17194.6	20441.4	14918.3	14033	17256.3	21559.5
473	237.144	237.144	237.144	664.831	664.831	664.831	1	0	115340	193562	157192	170408	136796	29640.3	97449.4	94105.4	125301	117857	400787	163399	181114	110413	207334	209409	290003	469913	143512	122111	125245	224046
474	243.324	243.324	243.324	337.581	337.581	337.581	1	0	51704.1	40292.9	105219	61057	33190.2	76800.1	47663.7	88809.2	86400.7	83214.6	23903.2	4741.82	34170.3	40485.2	43917.7	99416.1	45118.7	22105.5	18931.2	70695	65851.3	71174
475	260.185	260.185	260.185	427.314	427.314	427.314	1	0	15530.5	23309.1	32120.8	13668.9	17154.2	4358.51	11084.1	15383.6	4128.96	10376.9	19013.6	9117.26	12240.3	32069.5	48467	23147.3	11835.5	26109.1	14145.6	17242.5	11433.5	24557.3
476	274.053	274.053	274.053	608.202	608.202	608.202	1	0	618920	311374	362163	163985	242141	364885	322986	1.08203e+06	328522	331558	593638	715236	394233	196764	141365	428463	112602	126420	427883	161069	348410	512641
477	275.146	275.146	275.146	736.627	736.627	736.627	1	0	42610.6	423431	972238	2.21204e+06	179372	36611.9	34453.9	57945.3	64814	53337.9	157458	84513.9	1.50927e+06	78789.7	697396	259411	50445	236332	289460	217621	248504	5.82934e+06
478	301.171	301.171	301.171	477.402	477.402	477.402	1	0	58337.7	48153.2	71217.9	93465.6	71328.7	27676.1	23182.5	25538.4	7206.28	17148.7	68869.6	33816.6	39674.5	53510.5	55478.4	22609.5	15875.1	26145.8	30826.6	70437.8	26005.7	37643.2
479	301.67	301.67	301.67	338.583	338.583	338.583	1	0	6218.89	2387.16	4083.71	6819.63	3233.02	1201.09	2532.24	4176.07	5262.26	4663.44	4710.68	2005.1	4329.91	5213.34	5364.83	6516.79	2075.58	6507.35	4289.84	5357.42	5064.96	5774.73
480	304.519	304.519	304.519	333.468	333.468	333.468	1	0	21397	21919.9	28944.3	27467.5	21513.3	18985.3	11637.7	8610.39	6946.21	25104.8	21762.9	4338.42	7929.88	11851.7	23647.4	22195.5	3173.56	12454.3	17880	22929.5	18431.1	20941.6
481	320.419	320.419	320.419	332.482	332.482	332.482	1	0	4614.93	4268.99	3353.15	3643.95	2540.28	3109.7	3111.96	2273.14	4371.44	4496.64	4292.89	4183.94	5613.36	2080.48	1979.32	1431.43	1981.23	4627.64	1840.35	5212.77	1604.15	2568.98
482	324.07	324.07	324.07	596.494	596.494	596.494	1	0	47812.9	89607.7	46554.4	49990.2	33785.1	29287.7	28312.5	130393	58732.7	9531.59	80860.9	85950.5	83635.9	1.74707e+06	178017	53955.2	36112.5	128219	38819.2	55443.1	38639.6	25482
483	326.198	326.198	326.198	484.08	484.08	484.08	1	0	10276.1	34037.7	14208.1	14838.2	25537.3	8743.15	6903.97	57213.4	9937.78	12658.1	22979.2	9376.55	9852.38	45451.5	7671.81	16240.2	8531.83	10092.7	45458.9	12526.4	6026.77	5055.44
484	342.847	342.847	342.847	359.702	359.702	359.702	1	0	29400.3	10923.1	24875.5	13398	23472.6	15477.9	14455	37000.9	28701.5	27326.5	13163.5	42009.7	24336.9	15787.1	19882.1	13433.5	13510.2	18524.4	37041.4	45950.1	32182.1	13242.9
485	344.067	344.067	344.067	549.217	549.217	549.217	1	0	52464.7	75238.4	97987.8	123413	30096.1	76412	47966.9	93468.8	7576.52	24350.1	65613.4	88692.2	27778.2	52183.2	60345.1	72418.8	8856.3	29389.9	26580.7	34485.4	66653.3	49529.4
486	354.193	354.193	354.193	436.948	436.948	436.948	1	0	14429.1	16721.1	19306.3	15029.1	14871.2	17612.5	9909.11	32157.7	12926.7	11341.6	17711.4	20957	7512.19	7149.88	16038.5	8640.39	13012.3	16941.2	10964.3	3934.81	13007.9	17409.6
487	364.029	364.029	364.029	379.212	379.212	379.212	1	0	10951	8261.75	6110.65	6669.92	5510.13	11167.6	4092.96	6056.94	13274	14566.9	6840.87	22436.6	6612.94	6267.83	6091	3170.08	5846.25	3405.32	6958.38	13209.9	7185.61	5543.15
488	388.142	388.142	388.142	348.49	348.49	348.49	1	0	11756.4	6135.17	11965.5	10087	9786.83	8335.98	9892.32	7614.92	9479.63	12952.6	3536.79	11502.1	5509.07	8878.81	6757.16	6475.38	4702.15	12730.3	8662.01	12196.7	8415.66	5506.28
489	416.879	416.879	416.879	348.862	348.862	348.862	1	0	10465.2	17660.6	5696.65	9984	7171.68	8040.69	9419.43	14200.5	12476.9	20838.4	5469.46	7125.88	17690.2	7134.1	3930.82	5229.95	8668.89	8198.7	11807.3	9007.89	20168.2	10828.4
490	426.898	426.898	426.898	341.11	341.11	341.11	1	0	159495	134125	56761.1	171990	46656.4	13662.7	124112	104586	67271.4	115208	9270.88	43765.7	101569	58847.8	29784.1	38053.1	60981.4	41941.2	64280.1	53916.2	168953	13501.9
491	434.04	434.04	434.04	381.792	381.792	381.792	1	0	5863.4	7147.79	5921.14	5351.19	4975.95	3007.65	6181.02	4720.56	5114.12	4144.28	7635.6	12242.3	4331.95	3271.45	4475.78	3048.37	4878.49	4646.5	4828.64	2621.29	3003.41	6062.15
492	446.908	446.908	446.908	338.428	338.428	338.428	1	0	33704.9	51912.9	35414.4	23415.6	39376.8	29494.1	30758.8	48051.4	6164.27	33765.6	19925.9	18252.4	47286.1	22062.8	11724.4	43540.9	26008	12635.3	17184.5	26393.5	29665.3	26815.3
493	462.228	462.228	462.228	624.272	624.272	624.272	1	0	192669	316865	117551	235043	89767.1	135484	88763.7	347027	270579	125901	162405	150326	99756.4	60584.4	168924	285318	157223	281173	85568.2	39746.7	81654.3	177070
494	475.935	475.935	475.935	350.736	350.736	350.736	1	0	13750.4	13570.2	13734.2	17415.6	23014.9	7292.75	14148.7	12446.4	13394.3	10759	9289.69	12245.8	5864.28	10751.1	14739.9	13600.9	10856.8	22001.3	10688.5	15089.9	6051.75	5017.07
495	485.94	485.94	485.94	340.331	340.331	340.331	1	0	15688.3	12919.1	18832.4	18004.4	9665.28	3598.29	8119.67	20600.5	5046.72	15507.6	13561.5	16484.2	17055.2	10826.3	15936.3	16330.1	4978.22	24771.4	17683	16434	16638.6	21464.2
496	489.899	489.899	489.899	368.382	368.382	368.382	1	0	3739.08	3258.83	4908.17	3007.26	2023.91	5031.45	2486.48	3084.09	4836.02	4751.5	3642.63	6056.89	4879.03	4824.24	5613.67	3109.74	2960.61	4396.59	2585.07	6539.95	4773.73	3109.03
497	498.192	498.192	498.192	593.031	593.031	593.031	1	0	47994.4	93732	39226.6	53484.2	24590.7	65413.4	50837.5	40515	71847.4	47558.6	47612.3	171341	92661.2	74631	21028.6	55566.8	63038.2	166154	55163.5	54167.1	62663.3	49608.2
498	507.195	507.195	507.195	593.833	593.833	593.833	1	0	20837.1	113203	140225	82011.9	62629	107768	77362.1	110986	28761.5	84391.6	143043	37820.8	58795.8	60792.6	92920.7	130335	57189.7	51772.2	26877.3	67696.8	78833	46555.9
499	515.884	515.884	515.884	367.222	367.222	367.222	1	0	7413.26	7677	6199.94	6287.99	5434.74	5151.72	5435.35	7729.51	4916.51	6516.49	5936.6	7868.03	3532.2	6692.61	7729.67	7498.7	4866.07	6722.12	6914.72	6876.01	8835.2	6188.97
500	517.24	517.24	517.24	682.84	682.84	682.84	1	0	9397.6	252629	140252	14451.5	83720.3	49872.4	10171.5	15788	16131.4	30435.2	1.49978e+06	26429.2	1.17997e+06	4544.08	32933.9	905883	390142	1.19554e+06	12145.3	12601.9	241787	433900
501	523.327	523.327	523.327	337.352	337.352	337.352	1	0	4093.83	5231.67	4020.32	4537.33	2191.72	3650.36	10033	9700.28	3343.81	4195.9	4026.11	6000.12	3253.65	2010.05	3166.61	3106.33	4501.52	2033.8	3729.57	5613.32	2528.23	2475.05
502	526.157	526.157	526.157	602.938	602.938	602.938	1	0	87360.4	112185	58338.1	51294.5	109088	76480.7	68344.8	36284.7	28506.5	89288.4	137141	33961.8	133020	58186.4	55597.3	180001	103034	211860	70448.9	45217	91847.8	70585.8
503	604.738	604.738	604.738	357.939	357.939	357.939	1	0	10312.2	15307.5	7625.48	10646.7	8935.29	13442.4	6235.93	14220.3	18307	17214.1	14926.9	20284.7	15603.6	5087.42	20733.9	4569.68	15346.1	9324.62	16811.7	20714.1	15718.3	15101.9
504	614.95	614.95	614.95	689.492	689.492	689.492	1	0	26366.2	13731.4	29019.4	29619.2	23207.4	26943	29053.3	20582.5	21893.4	22430.8	24245.5	20114.4	28931.2	41834.4	38695.5	15374.5	35381	21398.9	46818.3	23472.8	24088.6	17584.4
505	624.25	624.25	624.25	373.736	373.736	373.736	1	0	10322.2	6166.88	8614.21	8256.66	6313.41	4921.82	9939.57	7803.21	23152.6	4685.14	6317.14	9576.81	13024.1	6327.16	21476.4	18175.8	5535.24	46404.3	5018.82	18531.6	5754.08	9890.42
506	649.191	649.191	649.191	599.015	599.015	599.015	1	0	7456.52	77012.5	26710.6	35294.1	42815.8	31143.2	26730.9	61909.6	33044.8	28464.2	42719.5	57903.5	57778.3	112118	65640.9	65084.9	49365.6	98492.2	60271.2	3153.61	20081.6	34943.4
507	650.408	650.408	650.408	341.682	341.682	341.682	1	0	4220.75	8235.73	6642.48	7346.37	7091.87	4769.97	2585.72	3500.86	6756.53	2631.56	4541.31	6642.94	10171.7	8144.36	1897.83	7832.06	5095.16	9643.24	2153.03	4592.35	8755.44	8104.77
508	661.236	661.236	661.236	384.131	384.131	384.131	1	0	1900.42	5257.97	5784.79	10106.6	5687.61	4772.61	5038.5	6351.72	5748.32	7052.7	6689.41	6720.4	823.925	4075.28	13621.7	9922.02	3844.2	15305.8	5679.4	3788.75	11103.4	12367.5
509	722.501	722.501	722.501	362.298	362.298	362.298	1	0	4585.86	4382.12	8017.27	6652.17	3784.97	9726.6	1875.05	4257.07	10778.6	7468.32	5183.63	5715.34	4187.88	5052.67	3491.1	3578.19	6944.4	6509.02	2297.87	3869.15	2933.05	7207.38
510	727.687	727.687	727.687	607.992	607.992	607.992	1	0	6033.93	12931.2	12021.1	7782.77	13054.5	4555.23	6637.82	15109.4	11012.1	5548.87	18955.5	19316.9	14543.7	14841	15847	8343.43	13702.4	7648.18	13321.7	10092.5	14801.4	15405.3
511	729.174	729.174	729.174	734.487	734.487	734.487	1	0	5086.24	26563.8	51091.6	162798	11522.3	7318.75	7387.66	5534.35	6621.4	5800.9	17344	8402.21	157300	9009.91	52201.4	12275.3	6577.24	13794.5	42411.7	9095.33	17695.5	976898
512	740.659	740.659	740.659	356.294	356.294	356.294	1	0	32945.7	11597.7	30403.3	24705.4	17831.2	10537.9	16702.4	21508.3	27385.9	16110.7	26517.1	27824.3	18914.2	16911.7	10965.1	10933.2	6603.77	17507.1	15043.2	31107.2	23857.4	17299.7
513	774.182	774.182	774.182	607.615	607.615	607.615	1	0	6522.16	27726.9	7490.02	12003.2	15177.1	6838.3	6564	27290.8	31264.7	4255.56	23101.3	29819.7	26491.7	110258	27192.3	5332.44	13942.1	40257.3	22090.1	22101	24541.2	12119
514	944.439	944.439	944.439	412.663	412.663	412.663	1	0	4301	4309.81	5710.67	8849.13	6033.84	1894.04	2238.5	6651.52	3409.49	7523.1	4534.38	2949.63	4512.64	2257.35	4518.53	3844.44	4125.87	6428.49	3102.1	2699.61	6941.33	4068.77
515	960.531	960.531	960.531	353.307	353.307	353.307	1	0	8861.11	12804.7	9046.57	11273.4	2014.89	5002.13	10767.8	9829.75	17444.3	13033.8	9874.38	13968.1	17789.7	6955.1	6908.12	13875.3	9184.53	13006.4	11564.3	10404.9	18467.6	13738.3
516	1128.57	1128.57	1128.57	478.066	478.066	478.066	1	0	1048.24	3239.51	7119.19	5196.31	5021.67	4137.29	1497.01	3668.29	3209.53	7299.85	5565.9	3415.99	3707.18	2420.01	2459.97	2990.56	2751.6	3352.06	3120.94	2846.09	3380.83	5821.79
517	1293.05	1293.05	1293.05	344.423	344.423	344.423	1	0	6616.88	7934.84	14649.4	14763.2	10321.3	14758.6	13588.1	3712.32	16255.2	15308.3	11073.8	15395.4	16506.5	12468	15164.7	15933	12689.6	17796.5	12725.3	2523.23	15662.2	16853
518	1426.65	1426.65	1426.65	616.159	616.159	616.159	1	0	20295.3	19466.8	15040.9	21083.6	16258.2	26621.2	12439.4	21437.9	19473.3	14573.9	26983.8	13445.4	25666.4	7622.39	18727.2	15245.7	15912.2	13971.2	17116.1	13170.1	25384.6	16219.6
519	1943.51	1943.51	1943.51	458.934	458.934	458.934	1	0	6241.47	5378.08	4857.96	4625.96	4722.69	3724.44	4000.17	2448.91	3108.72	2762.41	5987.45	11201.6	6802.35	3592.91	4713.86	6646.58	2287.58	6683.57	3241.6	3821.61	5304.49	3997.52
520	99.9885	99.9885	99.9885	393.942	393.942	393.942	1	0	4764.44	7738.64	6518.77	15507.8	3308.56	5659.64	7971.64	9154.78	9682.46	7999.23	10704.7	4362.91	5914.31	6351.65	6839.65	6054.95	3939.63	8592.22	6809.24	6760.77	11935.8	5387.92
521	116.045	116.045	116.045	608.271	608.271	608.271	1	0	373790	704009	239577	373335	535457	3072.57	52313.2	521473	477423	4146.09	490468	1.22757e+06	557216	261260	607665	307810	389408	394068	347586	456973	812423	333425
522	126.062	126.062	126.062	608.448	608.448	608.448	1	0	472342	1.0849e+06	1.09668e+06	1.03425e+06	776729	865186	744929	866161	1.24274e+06	2.35442e+06	9.36479e+07	1.43121e+06	772136	540117	805314	1.29941e+06	232609	1.62305e+06	785473	210989	1.26908e+06	6.44204e+07
523	133.178	133.178	133.178	374.759	374.759	374.759	1	0	75677.6	63079.6	31396.3	62647.7	19069.2	1799.58	49822.4	47949.4	16287.2	10748.9	121492	41194.8	96294.6	38043.3	230316	141249	30444	182864	29505.5	27427.7	18350.3	70647.3
524	137.438	137.438	137.438	479.376	479.376	479.376	1	0	31130.8	14371.2	34115.8	30657.4	23240.7	31614.1	12510.4	12912.9	132795	74194.7	36842.3	14873.7	39324.4	4796.8	17400.7	14269.7	15767.5	25706.4	7816.73	14557.9	51576.4	57015.1
525	138.365	138.365	138.365	375.942	375.942	375.942	1	0	1533.57	51070.8	272551	20733.3	205691	20765.4	28024.2	13500.7	36867.1	44378.8	24805.4	32457.5	12849.1	18331.7	26499	56735.1	37540.1	33756.1	13132.1	21820.1	24210.5	8257.3
526	143.116	143.116	143.116	361.364	361.364	361.364	1	0	12103	6992.95	7906.39	6964.26	7144.22	7376.48	6894.86	10658.7	9763.96	9274.59	4043.73	9092.54	7901.1	6340.65	5607	9241.99	3802.91	8239.94	4159.99	6149.4	9429.94	6751.79
527	144.035	144.035	144.035	339.422	339.422	339.422	1	0	208754	596642	246892	151651	309314	279502	323505	131244	298131	134017	164988	659958	516877	238527	84389.6	349012	310074	115188	226714	472544	276831	680918
528	147.184	147.184	147.184	627.842	627.842	627.842	1	0	91286.9	340343	82704	121328	68095.6	207175	113583	104555	345707	134060	125300	236748	265210	7873.43	118310	131849	175187	125475	43609.8	24745.5	102108	97879.9
529	162.018	162.018	162.018	607.296	607.296	607.296	1	0	75187.3	242837	49468.2	108257	146119	18879.2	76066.1	119925	134565	56629.3	44449.6	282117	130134	201509	107815	171806	42567.7	64686.7	83546.6	167357	89447.5	98367.7
530	170.932	170.932	170.932	341.409	341.409	341.409	1	0	49195.9	69016.5	15385.4	28597.8	17728.7	20095	41650.3	64961.9	34069.7	37621.5	22845.8	3804.64	68988.8	10094.4	13602.5	17886.9	44401.1	49675.6	24752.9	2899.58	46418.5	10132.8
531	178.106	178.106	178.106	582.613	582.613	582.613	1	0	44602.1	119606	39175.4	45230.1	73252.9	19350.9	81917.6	31017.9	26588	75926.8	140230	108409	12827.4	17029.7	27491.4	37180.2	36410.6	6873.93	52488.9	65788.9	42791.7	7395.46
532	186.131	186.131	186.131	505.041	505.041	505.041	1	0	23223.2	40763.1	36072.2	56965.7	7288.66	16779.3	13608.8	29154.6	22236	24429.8	52037.4	23284.9	34356.6	16533.9	14567	40109.8	6197.52	2555.14	18608.1	46434.2	13885.4	25978.4
533	199.097	199.097	199.097	459.189	459.189	459.189	1	0	85745.3	39843.8	46899.4	50241	42150.8	15139.1	44877.1	145633	22600.4	19030.3	88251.6	30174.1	32527.5	15802.5	38451.2	43147.4	33064.4	47159.9	37585.5	29323.2	48834.2	51201.1
534	221.17	221.17	221.17	382.249	382.249	382.249	1	0	27341.2	6301	60826	4713.8	14010.8	8067.97	4314.08	4662.24	16183.9	11017.1	23333.8	19798.7	4273.14	4211.91	2767.55	10174.6	41671.4	21424.3	2190.75	4555.04	6592.17	12529.4
535	242.104	242.104	242.104	607.819	607.819	607.819	1	0	632121	1.0447e+06	852034	431513	493610	0	241822	833418	664068	950804	1.40055e+06	1.09428e+06	719209	327394	401515	387091	213619	542363	577576	583544	550469	463370
536	248.333	248.333	248.333	464.769	464.769	464.769	1	0	10529.1	18036.5	15449.8	10140.9	7574.14	6487.1	7415.74	22068.8	17101.8	9649.37	16649.2	21296	12275.1	4692.96	1912.13	2229.32	763.287	15795.5	2955.1	4214.77	18149.2	4554.79
537	253.098	253.098	253.098	474.244	474.244	474.244	1	0	64295.4	130546	91355.2	58763.6	74113.7	70273.3	42336.4	84620.3	80690.7	69209.1	97542.1	67667.9	43391.8	20705.3	54335.1	110472	47054.8	27081.1	52238.1	87658.4	108361	26738.5
538	258.277	258.277	258.277	728.824	728.824	728.824	1	0	145960	273112	290246	122224	636247	228214	369541	297038	595280	839501	337998	165509	282920	605858	425766	541839	390811	440637	495544	548145	226890	432931
539	259.972	259.972	259.972	339.972	339.972	339.972	1	0	404940	374451	100201	285054	52623.6	47100	244330	330236	175879	325711	11184.2	233317	339475	55851.1	54989.8	27349.6	162543	135620	117468	270318	292988	93382.6
540	260	260	260	366.067	366.067	366.067	1	0	21284	18942.1	20844.1	13521.2	21309.7	11067.9	12597.2	16495.4	8943.5	10882.9	14491.1	17571.2	15136.2	17686.6	17912.4	18352.2	13321.5	17600.2	21673	17199.3	15224.5	12751.1
541	260.48	260.48	260.48	609.08	609.08	609.08	1	0	17837	25076.9	18713.4	16650.2	13860.7	10921	23513.3	5263.84	17172.5	13846.7	17104.3	17871	24985.5	8558.38	12294	8652.71	5868.4	24934	9755.11	6000.67	21847.5	12707.2
542	262.139	262.139	262.139	363.499	363.499	363.499	1	0	31773.2	21689.3	17779.6	24166.9	35675	18318.7	37017.4	55708.5	8394.62	10378.7	11963.5	11805.3	18623.6	29325.4	14058.7	12579.6	12712.1	23683.2	17033.2	12607	38188.7	8537.25
543	276.335	276.335	276.335	615.841	615.841	615.841	1	0	34791.6	24492	88573.6	35646.7	36946.6	106552	26037.7	49208.9	31227.1	148694	45321.2	59421	38499.6	12633	21050.8	37555.7	48080.2	49048.5	13613.7	13745	36223.4	56492.8
544	294.093	294.093	294.093	607.632	607.632	607.632	1	0	146212	242128	370150	416924	221226	59993.3	124305	369753	150327	38198.2	180873	80869.1	227504	117679	111295	201027	59820.1	230486	182329	187464	194405	86180.1
545	303.121	303.121	303.121	585.851	585.851	585.851	1	0	98723.2	379609	125451	104236	142457	60493.2	21001.4	104849	43404.3	26998.7	229675	150125	328810	106588	129108	146349	136039	131153	131717	95255.1	59125.2	112022
546	304.141	304.141	304.141	606.121	606.121	606.121	1	0	793494	1.22997e+06	867026	821139	1.05362e+06	273300	391309	899816	1.5359e+06	1.12158e+06	874264	1.41591e+06	951974	1.46945e+06	885227	1.33827e+07	792967	3.47038e+06	734839	818039	1.51471e+06	464086
547	306.095	306.095	306.095	378.531	378.531	378.531	1	0	10885	4860.22	19385.3	8516.76	24259.8	12097	15861.7	12138.1	22850.3	10053.1	18546.5	21650.9	14935.8	24298.7	15825.9	18124.2	10783.8	19045.9	17555.7	11575.6	26362.6	16411.7
548	344.159	344.159	344.159	607.278	607.278	607.278	1	0	454317	808610	289842	1.40274e+06	1.1115e+06	464982	530272	896782	528341	2.52725e+06	901143	934014	771578	607026	797101	420761	552738	878644	472781	422496	966199	435791
549	394.213	394.213	394.213	373.134	373.134	373.134	1	0	12247.7	4128.22	5234.65	3380.92	6657.52	3534.37	8719.84	4224.16	2121.43	4723.96	12708.3	3426.42	12174.1	3150.14	55432.7	27868.4	5451.54	142916	3655.99	3187.73	5813.49	11147.7
550	397.24	397.24	397.24	429.036	429.036	429.036	1	0	11366.7	8428.53	8702.01	6810.43	10133.1	4073.95	4169.27	5300.84	6336.04	4430.14	8614.37	13112.8	8133.81	6171.41	7606.61	9449.63	8150.66	12120.2	7308.18	6217.85	3242.05	13451.7
551	406.979	406.979	406.979	404.57	404.57	404.57	1	0	10042.9	8389.78	12879.5	8485.18	3493.2	9641.37	2572.99	4690.09	13656.6	15341	8352.73	6669.6	7346.73	4907.41	4038.54	6808.82	7327.99	4500.69	2995.67	9731.61	12271.1	13864.6
552	411.057	411.057	411.057	494.676	494.676	494.676	1	0	18251.3	15646.8	16860.7	15165.6	11609.1	16747.9	10050.7	12472.2	8710.61	9176.98	14938.3	19211.5	9981.02	8533.4	5840.46	17027.8	4059.73	6320.88	18456	9084.14	2397.13	20385
553	434.792	434.792	434.792	353.327	353.327	353.327	1	0	12105.2	6150.04	1849.28	2854.05	7560.9	5732.1	4640.09	8991.98	13280.3	8037.84	20372.3	7945.63	5963.61	4169.85	9003.19	5548.67	4687.13	7108.72	3623.15	7434.08	5333.36	11110.6
554	439.944	439.944	439.944	351.27	351.27	351.27	1	0	18095.5	4652.32	3724.37	15438	13462	5892.31	16504.2	20717	12424.8	15177.8	5821.69	17581.2	16138.6	9822.24	13822.3	8655.69	9401.2	18675.6	14161.5	20451.3	15654.1	13820.3
555	455.123	455.123	455.123	606.79	606.79	606.79	1	0	13408.4	100482	25542.9	84301.1	84030.2	21267.2	24067.2	30180	88636.1	0	180705	127988	176832	41614.2	38920.4	41587.7	54390.2	89586.4	35341.6	58875	36549.5	182734
556	461.255	461.255	461.255	616.139	616.139	616.139	1	0	93199.6	131329	180835	374611	122441	254318	77655.1	128516	151406	188954	68276	58205.2	116898	45651.7	114478	188063	117543	238877	96092.3	83524	119166	113043
557	463.15	463.15	463.15	605.107	605.107	605.107	1	0	96109	128131	137754	45622.9	115431	81811.8	81061.2	148205	121454	163887	125048	25808.6	123552	57396.9	105144	128359	97882.6	148294	105257	59862.2	90734.7	77949.2
558	475.795	475.795	475.795	355.471	355.471	355.471	1	0	1965.48	1386.6	6006.96	5811.13	5003.72	2482.58	1905.76	2573.91	4329.11	3633.87	4340.53	3152.58	4020.13	3519.89	5149.67	4460.24	4577.23	4354.35	4818.82	3572.41	6358.43	3904.46
559	476.172	476.172	476.172	465.609	465.609	465.609	1	0	16797.3	26402.1	21889.8	20319	21614.3	33319.1	8534.01	24765	16532	21044	27319.7	18694	28521.5	4868.83	10658.2	5616.27	13306.9	16768.5	16026.1	15034.6	40715.5	18858.7
560	493.167	493.167	493.167	602.704	602.704	602.704	1	0	103900	210827	150124	71869	97624.3	82016.7	63335	165411	72024.2	167508	217906	44610.4	105590	73805.9	168447	132191	77480.4	83908.7	136730	84299.7	126991	69551.5
561	507.152	507.152	507.152	604.606	604.606	604.606	1	0	68375.3	55698.8	111423	28260.3	85154.1	58900.3	33051.6	109192	66777.2	88768.5	136031	82832.6	75627.4	15515.8	36955.8	87296.6	33607.7	65532.9	74239.8	45199.7	70471.9	39432.8
562	508.754	508.754	508.754	355.428	355.428	355.428	1	0	15752.6	3779.94	3046.24	3742.26	9248.44	4923.3	9670.49	12492.8	18877.1	5050.53	12831.7	7944.89	4315.93	8956.14	14867.5	10318.4	7424.15	9771.09	12243.7	17656.9	5072.4	14460.2
563	518.719	518.719	518.719	360.322	360.322	360.322	1	0	8705.1	4357.3	7158.57	8635.94	2207.8	11025	1751.81	5023.73	9562.71	8718.85	4878.62	10877.4	6416.64	5736.07	8434.33	5637.6	7576.37	4280.52	7813.28	11090.1	7591.19	5577.47
564	533.166	533.166	533.166	596.818	596.818	596.818	1	0	44982.3	65311.1	36472.1	38421.9	66828.5	53865.2	69844	65349.3	19717.6	79971.7	20320.9	27193.3	79959.9	46262.2	65367.7	85248.4	44869.3	36010.4	92686.3	45087	70244.9	47333.3
565	552.085	552.085	552.085	508.122	508.122	508.122	1	0	7753.19	1468.09	4183.82	4526.25	5640.48	2056.43	5435.46	5662.75	3690.75	4300.01	4738.72	6220.37	4955.18	1134.58	9508.35	4014.95	14630.2	2019.91	19070.3	12465.1	5826.71	3344.07
566	552.729	552.729	552.729	353.327	353.327	353.327	1	0	7708.83	5299.57	6637.29	5775.01	5376.45	5539.15	5593.4	8680.88	10956.8	6439.1	8128.79	6432.28	8227.43	6474.55	3983.38	5159.84	2634.46	7551.57	5112.96	6553.68	4537.04	9320.71
567	568.395	568.395	568.395	339.52	339.52	339.52	1	0	10001.6	10048.3	6965.04	5533.91	5842.84	1840.31	4749.66	9880.72	9001.9	5308.78	5095.97	13465.7	23131	4396.53	6362.17	5539.09	10101.7	8028.26	5426.77	8970.4	10949.5	4829.72
568	570.644	570.644	570.644	361.17	361.17	361.17	1	0	14091.3	8863.98	9699.64	7806.54	4882.47	9715.99	4341.69	3716.23	10133.9	10187.4	7765.31	8585.37	6962.1	7886.07	10024.5	7528.16	6355.78	5842.72	4192.94	5003.88	6669.73	8025.64
569	580.376	580.376	580.376	686.779	686.779	686.779	1	0	53263.6	113859	130538	132789	58821.6	48943.7	69711.1	36947.6	39676.8	37402	223483	52498.4	59268.6	68805.6	232026	69996.8	113674	488937	61010.3	44790.7	27943.4	257316
570	602.113	602.113	602.113	569.247	569.247	569.247	1	0	26805.6	19009.4	7780.12	46810.9	4972.56	2342.19	7244.78	21187.2	9948.95	22444.7	8349.96	5214.98	26725.4	3771.31	18772.6	4200.97	4014.21	3547.16	12655.8	6153.35	22613.3	16051.7
571	626.709	626.709	626.709	354.486	354.486	354.486	1	0	20063.5	11110.9	18379.7	12222.1	15791.5	14202.1	7800.02	15987.3	17716.9	16515.2	18735.3	13247	9842.73	10756.9	24769.6	15223.9	12231.3	13280.7	15366.5	16636.5	15181.8	16000.8
572	628.156	628.156	628.156	605.495	605.495	605.495	1	0	17718.9	64909.3	73697	60388.1	47560.6	9803.36	12869.5	89152.2	51616	29229.6	44688.8	84413.5	55321.6	188777	56381.3	51299.5	52943.9	41833.2	53862.4	23016	51023.1	56019.7
573	633.668	633.668	633.668	607.819	607.819	607.819	1	0	8933.04	18387.2	39955.7	18968.1	30701.8	9185.66	1692.38	27925.6	26606.3	28914.1	54943	49536.5	24671.8	57928.8	30162.6	11738.6	27521.4	52805.2	23913.1	20105.5	42066.2	37504.8
574	634.103	634.103	634.103	393.105	393.105	393.105	1	0	10738.4	5948.51	20427.3	11255.4	8686.46	7104.34	5499.99	14320.8	10280.2	15519.3	12665.3	8444.26	5971.97	6406.24	9747.99	8276.92	9417.82	8600.2	9177.85	7314.3	11397.6	14606.5
575	644.155	644.155	644.155	606.523	606.523	606.523	1	0	15835.1	33739.7	87662.6	50363.7	44336.4	5045.45	12839	47969.8	36866.6	6007.22	56641.4	40994	52211.2	216343	17619.8	39351.3	31312.7	62133	36234.9	35841.4	30084.8	46960
576	645.191	645.191	645.191	598.072	598.072	598.072	1	0	37269.4	50066.7	80555	25013.6	49573.5	35338.5	27312.9	40664.9	27618.4	8006.18	41272.1	89862.9	48769.5	50741	42431.8	77006.2	55553.8	80186	54600.6	19387.2	3893.97	36416.1
577	656.699	656.699	656.699	355.924	355.924	355.924	1	0	27489.3	15108.1	14578.1	5750.13	20668.4	6421.13	18010.2	15353	23905	19255.9	25056.1	9495.32	17059	14182.4	18593.5	8871.13	14414.8	7671.53	15457.4	9638.39	17600.6	16480.9
578	661.173	661.173	661.173	393.128	393.128	393.128	1	0	30451.4	139226	8185.97	7130.58	6498.85	6854.23	6730.7	9884	21948.9	7451.64	9107.02	37926.5	139569	4699.12	7003.59	8897.18	4459.13	8620.09	4168.97	26763.2	22870	34352.5
579	675.205	675.205	675.205	592.294	592.294	592.294	1	0	20645.4	66403.9	48528	44699	47504.6	13704.1	38184.6	29967.9	38003.6	17186.7	66359.6	40272.1	65211.2	52845.1	44326.4	72722.3	20893.8	78962	43631.3	30000.4	38685.3	17786.4
580	676.267	676.267	676.267	383.797	383.797	383.797	1	0	4041.24	4060.76	15437.3	9742.61	13001.6	11093.7	1067.72	11292	1316.13	21485.8	9360.66	1914.76	8958.81	1160.72	6348.67	3185.75	6693.99	7161.22	3980.41	1455.47	22564.6	8915.34
581	696.239	696.239	696.239	591.151	591.151	591.151	1	0	2310.17	79074.7	24032.5	27510.2	7532.51	66926	9372.76	72306.3	33241.6	5713.55	76701.5	29054.4	40559.2	60881.8	53611.4	48460.5	69881.6	116970	58343.5	54940.4	7020.09	46665.3
582	718.261	718.261	718.261	596.111	596.111	596.111	1	0	33421.8	63257.9	48019.6	36681	33727.9	40341.3	15939.7	46662.2	12173.8	16455.4	63299	53530.3	54092.5	61796.3	40020.4	67961.9	39824.1	69632	46311	11921.3	22183	55720.8
583	724.219	724.219	724.219	734.064	734.064	734.064	1	0	5160.87	39248.6	74469.9	229324	9569.62	6758.54	5001.43	5166.63	6671.52	5394.85	14788.3	9844.98	204982	20182.8	47174.6	11400.9	6174.9	12906.2	30625.8	12125.7	24292.4	1.22506e+06
584	727.27	727.27	727.27	592.063	592.063	592.063	1	0	5802.38	35088	116304	68387.2	65987.5	3742.24	48319.6	44219.8	45560.2	74056.8	21479.7	88978.3	88081.1	82656.4	42470.1	88371	44405	44724.8	64795.3	38950.8	90241	27908.5
585	735.791	735.791	735.791	466.308	466.308	466.308	1	0	1453.64	9392.52	12972	1763.47	6612.56	792.731	1786.94	10714.3	12132.1	17893.2	5502.36	1407.84	6049.83	1093.64	1221.1	1702.37	8182.19	1421.8	9062.29	4863.74	15837.7	13084.6
586	762.181	762.181	762.181	608.448	608.448	608.448	1	0	3614.85	29989.7	15252.7	27379.9	10865.7	3265.03	4557.74	22101.8	11547.7	1931.68	14577.9	31001.5	27237.8	275897	12269.5	7825.94	27176.6	38455.3	21127.8	11086.7	15323.3	16232.2
587	764.269	764.269	764.269	373.974	373.974	373.974	1	0	7874.06	6440.86	4961.35	7577.85	6956.35	4589.28	5037.58	8161.12	4580.73	6219.56	8973.75	4118.57	9917.66	5428.82	12721	7117.64	6291.88	8918.68	5836.67	9594.21	6625.9	5887.01
588	791.994	791.994	791.994	394.728	394.728	394.728	1	0	8262.4	16614.6	9938.18	5296.4	3719.47	3158.45	5475.52	8711.53	7978.81	4099.44	7155.14	31503.5	21096.3	8155.55	5969.78	5899.31	5102.27	3558.41	3608.27	6588.07	9171.96	10731.2
589	799.22	799.22	799.22	603.933	603.933	603.933	1	0	3897.93	24965.4	11556	13545.9	10769.9	12532.9	9920.98	24942.9	9961.29	1869.03	27393.1	7791.91	24193.4	80137.2	16993.7	11000.7	18970.9	25605.9	13372.7	16525.7	10120.1	13815
590	828.147	828.147	828.147	390.567	390.567	390.567	1	0	9208.46	10091.9	9121.33	13017.7	7130.88	7550.26	4797.8	5218.01	12475.1	7134.92	7825	15019.7	22323.3	5753.48	8454.28	9508.46	7635.98	13601.6	6312.86	4215.96	11526.3	13632.9
591	845.438	845.438	845.438	474.195	474.195	474.195	1	0	2324.75	5484.24	4275.24	8251.69	4603.02	6162	3017.92	3814.97	158541	7181.51	3455.21	1513.71	4374.99	3279.65	4331.82	5351.36	3112.07	6210.91	2883.99	81907.7	4129.35	37907.3
592	890.253	890.253	890.253	597.171	597.171	597.171	1	0	24494	43469.5	39672.5	33460.8	27055.1	28856.8	28169.5	34679.8	46383.2	28057.1	42076.3	32643.3	11642.4	49809.8	20827.2	40799.7	18963	44180.3	28488.1	25274.9	1953.57	10922.9
593	947.551	947.551	947.551	354.317	354.317	354.317	1	0	15904.5	3572.42	15073	12184.1	5686.75	6702.28	5771.25	13387.3	12380.2	6994.96	11217.7	14369.5	13214.9	10352.1	12947.4	10766.7	10354	8994.3	10466.2	12736.9	7492.33	14088.5
594	970.542	970.542	970.542	355.084	355.084	355.084	1	0	14113.8	24173	10161.9	9662.12	11406.5	5989.35	8117.69	13840.4	17224.9	9244.52	19485.7	15584.1	8134.45	12122.3	11863.7	18061.8	11095	13179.5	13944.2	16049	16296.5	14562
595	1011.95	1011.95	1011.95	440.392	440.392	440.392	1	0	6958.19	7568.09	8324.26	8276.43	5742.26	5559.76	5956.22	14416.9	7436.79	7820.02	3636.89	6859.53	5679.71	4047.91	6099.69	6334.46	5955.35	6744.93	3068.13	5507.73	6079.59	9671.98
596	1043.3	1043.3	1043.3	373.19	373.19	373.19	1	0	15162.7	8515.72	6339.96	10905.5	7978.59	4825.43	10297.4	8199.08	4459.53	5251.12	17333	7629.31	13455.3	5885.18	21679.1	17856.7	7232.63	26739.9	7380.7	5385.68	5451.31	12912
597	1065.29	1065.29	1065.29	373.504	373.504	373.504	1	0	11406.1	7279.98	5473.24	9728.56	4874.39	6055.98	7359.23	6185.82	2688.63	5198.18	18927.9	6450.33	13684.2	6691.01	25227.4	16804.9	6073.14	27573.3	5363.15	3279.87	4800.76	13624.6
598	1151.47	1151.47	1151.47	352.446	352.446	352.446	1	0	15147.8	12643.5	14885.8	12485.2	11696.8	10426.3	3871.2	12784.1	11654.8	7515.97	12039.8	12731.6	14751.8	6323.06	14308.6	12192.1	9947.81	11393.6	8167.24	8004.48	4892.65	5662.69
599	1849.22	1849.22	1849.22	463.055	463.055	463.055	1	0	2362.49	4232.73	9387.02	2684.88	7670.98	3486.58	7998.7	8296.97	11144.5	10977.5	3178.61	3249.58	2535.14	3959.92	4323.7	5640.04	6144.39	4363.9	6691.22	5736.34	7285.91	8272.54
600	114.351	114.351	114.351	371.188	371.188	371.188	1	0	259903	718675	647137	990947	420789	172750	283687	1.11596e+06	226132	496005	472668	226792	357688	249780	358554	699593	159788	355043	393553	299689	842447	380559
601	115.129	115.129	115.129	663.545	663.545	663.545	1	0	20825.3	178092	300603	169736	148715	113619	96844.2	352408	254112	11982.5	274070	155197	73008.5	87718.5	171661	247487	88760.8	261212	55122.6	21542.1	26815.5	21782.1
602	125.067	125.067	125.067	379.353	379.353	379.353	1	0	81853.8	92466.5	109016	169412	225299	144316	217638	228533	277665	152468	130906	92525.8	308690	436719	133886	278796	82360.6	511455	94926.7	173780	196082	351076
603	127.077	127.077	127.077	406.037	406.037	406.037	1	0	42266.6	59871.9	64902.8	54129.6	61857	43249.7	21099.1	49477.1	42045	42006.6	64233.8	60924.5	39126.3	39714.5	51704.2	33299	15037.3	82482.6	34218.7	28781.4	61425.1	25350
604	143.046	143.046	143.046	609.871	609.871	609.871	1	0	121764	177810	518736	116740	94602.1	367006	335756	69668.4	58012.5	1.01392e+06	194819	331085	108870	89439.9	69838.5	560743	187739	106511	118802	48387.3	161271	131599
605	152	152	152	463.507	463.507	463.507	1	0	399674	413478	178006	247047	131932	401938	229187	119384	439075	250552	321567	380897	245785	222730	339886	125954	134096	396715	175502	111604	185948	152905
606	155.045	155.045	155.045	877.028	877.028	877.028	1	0	192540	42584	431347	429500	305947	11718.2	137425	189006	24980.1	111346	13049.6	15676.3	164045	160867	167531	27786	105541	8615.09	97479.3	210255	119045	73963.5
607	171.646	171.646	171.646	464.295	464.295	464.295	1	0	2511.37	8063.09	7273.27	821.849	5706.46	6092.63	3769.11	6116.33	7007.94	6181.15	7293.46	5981.07	4967.53	2033.91	2853.85	2161.04	1539.58	11006.9	4467.88	1222.88	3166.69	5517.88
608	176.017	176.017	176.017	466.673	466.673	466.673	1	0	31023.8	96682.8	47442.3	37734	30543.4	2586.04	27311.8	54916.4	74997.6	78334.9	106741	31830.7	78243.6	2171.75	54629.7	32656.2	28931.3	45127.1	39589.7	37509.6	56803.6	51950.2
609	190.01	190.01	190.01	608.505	608.505	608.505	1	0	70491.5	190643	192993	139344	88147.1	59689.3	168925	137127	187751	145423	268303	462261	170372	467205	104950	85954.2	74145.3	271617	198091	113198	156179	287926
610	221.14	221.14	221.14	512.157	512.157	512.157	1	0	10685.3	62570	50171.2	21489.3	10724.6	17021.2	62304.5	39130.6	8640.9	26317.8	28252.7	49331.3	58416.8	19252.8	47730.4	43806.8	13358.8	68742.3	24137.1	7037.01	33778.8	69368.9
611	229.954	229.954	229.954	351.648	351.648	351.648	1	0	20908.4	7549.96	14007.4	12713.7	39773	26232.8	15889.8	11882.9	17864.2	14882.8	18215.2	18207.7	5541.77	44989.5	3587.5	2560.21	16262	55320.4	11348.4	1724.21	5921.14	1392.63
612	233.028	233.028	233.028	392.217	392.217	392.217	1	0	25036	13475.5	13034.5	9478.47	19887.3	9399.97	8579.48	9977.04	71366.4	31225.7	22654.2	18921.8	10990.2	13234.2	17611.7	7188.41	14029.4	12419.3	11653.6	16241.6	7932.42	15542.2
613	243.101	243.101	243.101	607.917	607.917	607.917	1	0	210851	523414	365329	301054	506036	283750	295254	911176	510993	592062	350211	832992	511087	171953	101501	624302	343107	245060	414928	339743	279376	297336
614	278.091	278.091	278.091	379.684	379.684	379.684	1	0	11952.5	8660.29	13663.6	8744.81	11142.9	5843.6	5643.14	14277.2	13004.8	10252.7	9349.68	32690.7	6334.87	7336.42	13742.5	8082.84	11711.7	8880.03	19990.8	26348.8	4268.13	12412.7
615	278.997	278.997	278.997	413.325	413.325	413.325	1	0	10754.2	2213.65	7945.89	10276.2	7833.04	9483.43	1904.93	6629.94	10680.9	7332.21	5615.14	7144.26	7322.39	5133.53	5571.6	5056.43	5569.85	5909.68	4006.2	4306.82	6957.52	7002.02
616	284.12	284.12	284.12	603.365	603.365	603.365	1	0	150806	256262	182459	314208	127171	141389	152062	535670	78138.5	73724.5	117870	451077	378215	144685	303247	77779.8	144175	327071	233642	180201	226488	244797
617	284.865	284.865	284.865	351.341	351.341	351.341	1	0	43724	26902.6	111042	97594	39438.3	24136.9	47444.6	73992.4	35123.5	74885.7	45388.9	45343	41258.4	61703.2	36370.8	46798.3	66128	78579.7	74848.9	66579.1	132054	62457.6
618	314.576	314.576	314.576	336.601	336.601	336.601	1	0	4916.46	2324.83	6032.47	6057.39	2299.91	1663.65	2111.32	2258.24	4934.75	2234.37	1188.14	4310.31	4581.07	3882.67	4844.12	4495.38	1978.32	4906.08	1011.5	4590.46	5280.87	4666.55
619	329.007	329.007	329.007	734.781	734.781	734.781	1	0	32593.7	22485.1	50331.5	20364.4	35447.1	9173.28	44050.7	40234	32682.1	44634.9	27101.2	10656.7	32474.7	19036.4	36418.8	25346.9	20388.4	17838.4	22732.6	53134.4	19230.6	39060.3
620	347.886	347.886	347.886	350.205	350.205	350.205	1	0	8860.69	5057.42	5843.86	6257.25	5068.34	10412.2	6501.97	3193.33	7997.62	7411.41	3863.34	6838.11	5329.64	5531.01	7066.04	4133.46	6342.92	5922.21	5241.12	4494.44	5709.64	5166.57
621	356.187	356.187	356.187	466.483	466.483	466.483	1	0	26329.4	26639.2	16964.7	84796.7	14536.4	22831.1	17291.3	22920.7	28741.7	24989.4	35366.4	8974.1	32647.9	10241.8	68745.1	6926.77	14959.3	27480.5	13570.2	20522.1	42085.9	29826.1
622	372.569	372.569	372.569	385.405	385.405	385.405	1	0	3443.77	3403.25	7292.49	5250.9	3264.41	4315.89	2127.46	7206.83	2278.92	1887.06	8449.35	3064.85	3351.14	2773.46	1925.73	3509.9	3600.4	3799.63	2250.33	3119.63	3634.59	2220.47
623	374.232	374.232	374.232	487.264	487.264	487.264	1	0	15869.2	28910.5	16237.2	5048.36	31810.2	18988.4	7167.36	13570.7	12077.3	4339.52	24500	10096.4	9491.96	9950	12844.3	17648.1	9673.26	11485.9	10407.6	11591.6	30912.5	16162.6
624	395.106	395.106	395.106	348.443	348.443	348.443	1	0	15504.8	7076.54	8974.49	6930.55	9577.75	5783.66	10608.1	4830.46	9113.44	9964.59	5801.68	5537.86	6104.81	8861.68	7919.52	6622.94	7659.42	4071.65	5563.9	10833.4	3620.01	4848.81
625	395.129	395.129	395.129	601.26	601.26	601.26	1	0	49327.1	75244.9	78374.7	80703.5	102356	56054.9	50694.7	73066.2	76064.6	0	138668	129349	107560	50031.5	100212	84718	109893	72809.8	59090.8	29019.6	86559	136325
626	401.938	401.938	401.938	365.725	365.725	365.725	1	0	5405.76	5252.87	4728.8	6285.3	4033.97	5935.95	4649.26	5059.34	2667.3	6337.95	4144.92	6404.22	10368	3483.49	9829.91	5689.7	4814.88	2801.56	5649.97	4583.55	5557.63	5313.45
627	412.037	412.037	412.037	552.186	552.186	552.186	1	0	8413.13	7541.3	22036.9	19503	3011.38	3248.75	6128.39	9009.7	4967.51	11047	69485.3	6754.94	8134.3	2410.12	13798.8	541.96	6052.4	32319.2	7337.3	3213.08	12355	38423.2
628	437.136	437.136	437.136	605.148	605.148	605.148	1	0	5400.11	93710.8	40610.2	103403	159768	9139.84	21990.6	86042.5	101113	0	34470	138236	91554.5	36213.6	68829.8	156114	70253	91287	81309.5	104128	79319.7	57845.2
629	458.745	458.745	458.745	352.554	352.554	352.554	1	0	56477.8	47576.5	40240.3	40095.4	47149.1	51523.2	28944.3	21046.5	56945.1	19301.6	48363.4	35984.6	32161.3	56620.3	39137.4	43964.2	30951.8	44638.6	24442	35664	26984.7	29896.6
630	466.155	466.155	466.155	378.422	378.422	378.422	1	0	13088.4	5824.98	3172.29	8597.37	10179.4	3706.45	6435.36	3317.38	1693.84	3344.97	5362.86	8351.95	7555.19	7576.6	10829.7	2563.61	7660.7	8969.59	6760.28	7681.98	7104.16	7286
631	476.842	476.842	476.842	349.042	349.042	349.042	1	0	22302.3	6599.44	15611	13076.9	14989.7	12550.7	12857.3	7256.1	22003	20641.8	13345	20860.1	14270.7	9645.93	18436.2	12279.1	19637.3	8454.12	13758.4	24963.9	15007.9	20104.8
632	496.72	496.72	496.72	359.322	359.322	359.322	1	0	23685.9	17761.3	20247.6	11675.1	12883.7	14051.6	6808.4	11414.7	20181.1	11685.1	20559.2	14947.2	14492.6	12373	12230.7	18076.8	9552.43	11414.1	12084.4	18552.3	11389.9	11191.7
633	505.77	505.77	505.77	353.784	353.784	353.784	1	0	9286.91	4739.87	8277.63	6385.53	6640.19	9343.27	5538.94	5036.09	5427.74	8217.28	6068.13	5160.05	6152.4	1935.57	11614.1	5212.77	7729.08	1677.49	4723.78	7141.03	4633.77	6227.91
634	534.231	534.231	534.231	372.131	372.131	372.131	1	0	5772.56	3356.21	7897.76	6272.52	5350.23	2764.34	3531.5	7347.79	7102.23	7292.75	5830.18	4674.58	5157.85	4366.32	5355.26	3995.81	3980.85	7065.45	1415.45	5178.11	5531.85	4051.66
635	559.265	559.265	559.265	413.683	413.683	413.683	1	0	2093.66	3564.24	8650.1	13074.8	5248.59	1260.99	1813.69	5661.01	3296.33	11359.5	7732.72	2633.12	2473.56	1755.31	10398.2	3507.64	10520.4	6086.04	3078.1	1600.42	5987.51	5950.47
636	575.134	575.134	575.134	378.535	378.535	378.535	1	0	8808.23	10778.1	15108.7	12198.6	11185	20321.2	8066.82	9564.88	13249.8	14335.4	10901.1	13543.2	9637.47	12897.9	7924.16	7748.43	15590	5591.58	11697.6	13777.6	7789.13	14201.5
637	614.63	614.63	614.63	360.441	360.441	360.441	1	0	8214.53	2825.08	7464.85	7800.05	2997.14	12164.3	1602.62	3870.28	12366	9684.95	4653.23	13453.9	7066.32	8505.68	8949.13	2920.58	8413.64	5104.36	8729.06	10835.6	5598.09	6595.08
638	647.012	647.012	647.012	395.219	395.219	395.219	1	0	13009.6	9066.76	13150.3	8736.14	8621.98	5027.86	5978.58	9910.28	11120.5	5582.56	9813.96	11445.2	5896.31	6388.27	14345.6	15357.3	9908.38	9368.38	16125.3	9962.24	3135.48	18164.5
639	660.723	660.723	660.723	356.831	356.831	356.831	1	0	65821.6	33750.9	50078.9	51884.3	48439.5	5187.55	45727.9	65726.4	33427.8	41844	36386.9	32513	52198.5	29811.5	42601.6	29783	23426.7	33413.3	29307.2	38857.9	53314	42596.5
640	667.301	667.301	667.301	336.839	336.839	336.839	1	0	3333.15	8990.06	6523.02	4943.35	6281.46	7659.5	6828.92	13833.7	7064.98	4703.25	9007.45	8307.56	8256.62	3545.3	5760.24	2255.34	2549.12	3745.33	6676.23	5690.72	5251.14	12127.8
641	669.133	669.133	669.133	392.091	392.091	392.091	1	0	6432.25	5742.26	9654.65	7588.7	8054.68	4407.87	4398.26	6496.01	4951.46	7386.6	7026.95	6239.64	4998.57	4599.13	7366.7	7520.26	5102.87	5750.38	5127.91	4462.28	8349.96	5025.31
642	680.522	680.522	680.522	361.899	361.899	361.899	1	0	6015.31	2704.79	8136.89	5111.14	4519.25	7801.37	2699.84	3955.08	10019.7	9146.11	6620.09	3499.03	4445.85	5450.87	4732.99	3746.52	6284.35	6326.64	3280.45	3585.23	4358.07	8546.43
643	681.265	681.265	681.265	590.469	590.469	590.469	1	0	33605.4	15634	43801.1	36662.2	70658.4	9616.23	22250.9	24120.3	40307	30801.5	17644.1	25269.2	31464.2	5803.07	15046.4	58725.9	12877.9	23647.8	26269.3	12694.1	40898.5	11732.1
644	683.333	683.333	683.333	621.26	621.26	621.26	1	0	17972.5	75798.1	57979.9	37832.1	36734.1	37067.8	31464.1	73126.7	51858.5	14887.7	51994.7	56885.3	86606.5	0	84912.1	88537.5	39713.9	83373.1	57957.9	35607.9	71521.2	52639.6
645	700.258	700.258	700.258	443.855	443.855	443.855	1	0	13490.6	4530.53	13246.9	18435.5	22175.2	3882.24	12431.8	23485.9	18517.1	11316.8	14156.9	15045.4	5096.01	9753	12575.4	17779.5	4896.99	26718.8	9059.66	10246.8	9122.22	15926.5
646	724.345	724.345	724.345	620.297	620.297	620.297	1	0	39197.1	47690	71381.4	52982.2	18057.4	70804.5	34484.1	48456.2	38392.1	36045.7	55958.9	27643.6	32428.7	3187.22	45784.8	77930.1	56422.8	56355.9	40457.9	29031.5	42530.5	44097.7
647	727.168	727.168	727.168	372.372	372.372	372.372	1	0	7257.82	7062.24	7494.42	9034.67	7374.66	7663.35	4614.97	7712.72	10533.7	6740.92	10423.2	5937.14	7719.73	4945.18	9909.82	7904.81	6725.16	8495.04	6577.8	4463.93	7277.13	6582.1
648	735.345	735.345	735.345	621.389	621.389	621.389	1	0	42881.1	61515.5	39794.5	84558.5	35709.9	34601.1	35201.9	55381.2	45330.5	31974.9	52710	54390.4	57178.1	45841.8	41648.7	63454.3	69065	73620.5	58274.9	36324.3	44109.7	50672.5
649	744.204	744.204	744.204	373.153	373.153	373.153	1	0	7983.68	4146.37	7356.91	8537.72	6418.55	7044.74	10751.2	6678.25	4860.29	6454.05	8681.17	6976.11	13213.4	7482.57	14673	7270.47	7880.55	11689.9	8453.26	5305.98	5582.28	7349.32
650	754.177	754.177	754.177	607.485	607.485	607.485	1	0	6580.9	44584.3	18577.5	15086.5	29340.7	2040.93	7302.62	42927.8	29889.2	0	47876.3	24893.9	37559.9	246340	16799.3	17666	16989.5	45870.6	32282.3	24663.2	41238.4	41151.4
651	756.643	756.643	756.643	354.609	354.609	354.609	1	0	30703.7	13065.2	29499.6	13526.8	17409.6	8765.07	15598.8	9372.13	26173.3	9749.97	23345.9	15184.5	15738.7	10365	9995.48	19409.3	8252.38	13692.7	14633.4	16551.2	14791.7	11551.9
652	778.28	778.28	778.28	595.05	595.05	595.05	1	0	27986.1	53033.9	54013.7	33316.7	43979.8	46837.1	39792.5	42300.8	24631.8	25142.8	11678.3	28890.9	56149.2	14912	43404.9	42612.2	38817.2	42261.6	47334.7	30642	50703.6	31686.2
653	797.786	797.786	797.786	579.429	579.429	579.429	1	0	4819.42	9971.4	27241.5	12669.5	11146.4	13152.5	6261.87	15136.2	8321.13	9744.6	7859.01	9474.57	9221.39	5718.65	2017.01	5904.53	10461.1	10691.4	10382.6	5072.7	16600.2	5252.97
654	800.2	800.2	800.2	607.992	607.992	607.992	1	0	6255.81	29146.4	12346.7	17108	19957.2	1484.67	7654.43	29686	19976.4	1302.31	48099.4	27339.9	28053.5	331109	22966	0	16848.5	35067.5	19376.6	18796.2	30649	28627.1
655	893.421	893.421	893.421	617.429	617.429	617.429	1	0	13257.8	21110.5	18696.9	23591.7	22084.4	39079.4	12388	19676.9	17931.2	6511.62	28408.5	11385.9	19653.2	1766.15	17629.9	27345.9	18015.4	22620.5	10803.5	12091.6	18138.5	20504.8
656	955.545	955.545	955.545	353.962	353.962	353.962	1	0	17434.3	8280.4	17918.9	9264.23	10999.9	10582.9	11469.3	6073.94	15301.1	6986.25	9322.64	8007.07	14082.1	12350.2	15860.1	14776	6933.39	13707.4	13708.8	16385.9	13926.4	13903.9
657	1017.48	1017.48	1017.48	413.903	413.903	413.903	1	0	2960.34	4152.37	6948.38	6472.82	5070.14	1599.57	2287.78	6930.33	2181.73	6938.49	2902.45	2396.09	3448.46	1435.56	4438.69	4897	2768.51	4978.33	3022.56	1880.2	4760.41	4162.17
658	1084.79	1084.79	1084.79	340.895	340.895	340.895	1	0	13937.5	4558.33	11997.1	9980.07	7629.27	5293.11	8695.6	5489.45	2822.99	11137.2	7015.3	4170.38	11853.9	14382	9790.22	6757.79	6732.37	11888.9	8321.99	6601.56	13141.1	4338.03
659	1218.39	1218.39	1218.39	595.011	595.011	595.011	1	0	3271.18	70930	40607.6	73637.1	37185.2	99704.4	30022.5	59301.9	36034.6	20822.5	33270	44383.5	77043.6	5012.97	76748.9	64473.9	40917.4	34212.1	66169.6	39894.5	29594.4	43187.5
660	1252.41	1252.41	1252.41	593.046	593.046	593.046	1	0	5321.22	29709.4	20851.5	19539.8	8047.77	45435.8	17604.9	26016.5	11566.1	7269.99	24381.9	19079.3	27957.1	23082.7	25604.5	24866.8	20758.4	25858.5	24537.1	14171.1	9363.2	19514.8
661	1999.27	1999.27	1999.27	618.33	618.33	618.33	1	0	4775.43	23000.3	5319.76	6770.52	17254.7	4973.56	4625.45	5514.06	5648.93	5402	26399.5	20289.3	24608	249.742	5814.09	42665.5	16716.2	35778.7	18702.3	3650.89	5513.08	6015.04
662	100.158	100.158	100.158	494.689	494.689	494.689	1	0	6979.1	12191.2	7578.38	13916.8	6217.61	4824.89	5518.02	8239.24	13523.5	13368.5	33662.8	7489.1	10536.9	4267.83	9159.33	10095.5	4843.76	5396.01	5328.32	8059.71	22106.8	8153.36
663	100.157	100.157	100.157	249.621	249.621	249.621	1	0	1856.66	1890.27	1685.09	2152.66	2431.69	1939.48	1237.77	2870.41	1751.26	2897.43	2971.99	2322.73	2307.77	1505.77	1640.68	1641.93	1355.47	1893.18	1400.59	1524.62	2535.04	2991.77
664	111.061	111.061	111.061	608.36	608.36	608.36	1	0	59565.2	129594	42536.9	60383	71673.5	129695	55489.5	355612	111740	50667.3	162776	93520.8	107176	36454	88239.1	75789.9	73915.9	66718.3	52893.9	107580	45365.7	23441.2
665	115.01	115.01	115.01	469.46	469.46	469.46	1	0	127315	324716	117323	86913.2	45587.2	166568	79008.3	80975.3	306124	189906	157898	103436	209555	41057.4	157435	125769	67431.3	95398.6	78686.4	162151	290596	67850.1
666	134.065	134.065	134.065	609.4	609.4	609.4	1	0	202235	79186.7	172631	85570.4	144264	103183	174063	147087	114781	36408.9	83391.4	195398	236029	3344.38	222802	183869	139110	64227.6	134971	220740	160441	146204
667	139.022	139.022	139.022	607.566	607.566	607.566	1	0	510125	853564	260209	362520	429022	416409	461185	606857	538801	802412	790655	1.01985e+06	640909	265298	294142	589223	153562	446941	641170	453163	407434	403978
668	146.057	146.057	146.057	421.857	421.857	421.857	1	0	32231.5	175637	40825.4	71405.8	171152	102338	82040.7	82472.7	85379.3	192307	18830.6	107077	106210	40145.4	865008	34131.9	52464.9	25940.4	29082.6	33363.1	109349	50230.8
669	153.328	153.328	153.328	608.544	608.544	608.544	1	0	27238.5	49515.8	60523.2	12086.7	5322.17	15642	24886.7	28946.6	34992.9	31855.9	49473.1	23481.9	15552.7	17219.5	3220.99	66491.5	8788.86	84074.2	4287.04	23738.7	26337.2	6067.15
670	156.071	156.071	156.071	608.448	608.448	608.448	1	0	104747	256704	44498.3	188694	219422	65440.1	155936	72277.3	170211	120706	504544	222728	253605	47727.7	99342.7	136534	53948.8	277152	31905.1	155332	82248.9	203842
671	161.984	161.984	161.984	348.801	348.801	348.801	1	0	3793.72	11627.6	2218.72	7928.6	6881.03	5528.16	6026.22	5018.59	5818.45	7138.61	15193.5	10793.6	10859.8	4632.14	7374.52	5137.89	3433.54	6135.97	4079.66	7884.63	13194.5	17959.5
672	171.983	171.983	171.983	363.251	363.251	363.251	1	0	17356.1	12979.5	7090.98	13973.9	9899.31	5327.34	19673.6	14985.8	10745.9	7247.2	22748.7	9779.52	12980.7	4581.02	7268.31	20137.3	5202.38	22900.4	9871.64	8849.28	8299.21	15266.1
673	181.083	181.083	181.083	619.945	619.945	619.945	1	0	2.28311e+06	1.71686e+06	691585	974748	932279	516734	1.33724e+06	654575	564234	1.2447e+06	884877	1.06277e+06	917782	236997	1.68531e+06	1.77692e+06	670745	472257	730761	698593	492910	565629
674	188.336	188.336	188.336	362.312	362.312	362.312	1	0	11624.6	12312.7	18727.5	10492.8	7247.52	7451.95	4651.38	7771.19	21210.9	26849.8	5773.4	13427	13443.9	10479.5	6763.2	6055.97	6291.26	10883.5	6634.64	6016.71	10776.1	12422.2
675	198.94	198.94	198.94	341.11	341.11	341.11	1	0	3.07492e+06	3.27849e+06	994727	2.03868e+06	759546	66791.1	2.41268e+06	3.07062e+06	1.27921e+06	2.2549e+06	79646.9	3.51647e+06	2.6024e+06	447292	435410	192885	1.49891e+06	621355	1.76113e+06	2.2852e+06	2.18144e+06	317578
676	221.042	221.042	221.042	364.254	364.254	364.254	1	0	32490.7	27458.7	35070.3	14253.3	12242.4	7229.83	10863.6	11872.6	40875.2	37866.1	27476.1	18789	23965.2	12051.2	20694.8	30361.7	12409.5	10898.9	16856.2	21660.3	14906.7	17004.4
677	225.068	225.068	225.068	609.184	609.184	609.184	1	0	111274	205600	151257	78556.1	172383	101433	140827	205161	142497	167239	228840	303642	212378	80554.7	214534	253569	151418	250824	116059	173395	146670	148732
678	226.166	226.166	226.166	438.617	438.617	438.617	1	0	11430.6	42956.6	7641.39	38682.3	6394.34	1956.23	338.457	1641.72	2869.22	9468.65	39209.5	25133.3	17892.2	11174.7	36271.2	4451.74	10733.5	25499.2	360.755	26015.7	18317.4	35199.6
679	245.427	245.427	245.427	438.894	438.894	438.894	1	0	9290.88	9074.96	33410.2	17686.4	2163.87	6051.15	6018.13	26936.3	20909.3	11888.7	15961.2	11637	27959.1	11253.6	30260.3	21548	15325.9	20926.8	15942.7	15367.3	13572.2	21442.7
680	246.129	246.129	246.129	413.437	413.437	413.437	1	0	59451.3	23878	67462.8	71974.3	43954.8	27943.6	22903.6	49354.2	28792.5	33279.7	36940.7	24523.2	62753.6	26208.8	28758.3	31167.7	22378.3	48628.3	24431.1	32802.8	43471.6	28430
681	250.047	250.047	250.047	608.138	608.138	608.138	1	0	273708	395222	238960	125777	228019	230174	237332	254583	310633	286585	508020	288458	381384	95930.1	143527	291191	114850	403279	249265	143538	189742	185976
682	262.107	262.107	262.107	609.184	609.184	609.184	1	0	1.68504e+06	4.58537e+06	3.15654e+06	1.72734e+06	2.41834e+06	0	1.60702e+06	5.12844e+06	2.15538e+06	3.00947e+06	5.1878e+06	6.56832e+06	3.86031e+06	1.55685e+06	2.86649e+06	1.3766e+06	1.47678e+06	4.86494e+06	4.13691e+06	3.91452e+06	4.61433e+06	2.73882e+06
683	268.941	268.941	268.941	495.413	495.413	495.413	1	0	1542.17	4954.93	12049.2	4440.11	2432.27	1381.64	1346.81	1743.05	2258.98	3527.85	29247.3	2227.83	2497.49	1037.41	6282.37	2016.04	1624.93	11357.7	1232.01	1485.78	2432.49	10639.2
684	292.133	292.133	292.133	435.543	435.543	435.543	1	0	106668	101053	105281	90626.4	66571.9	98510.6	41516	127533	90314	68947.5	87554.4	95610	51502.3	57492.7	69318.8	96733	37799	99408	85467	60308.7	97628	93006.1
685	314.017	314.017	314.017	343.009	343.009	343.009	1	0	7648.5	23822	42588.7	8164.17	48516.6	23841	27606.2	54814.7	26663.3	4212.75	19001.6	26790	9879.46	9030.29	16774.7	15723	8074.35	16075.8	10512.3	29851	4989.94	36582.9
686	316.145	316.145	316.145	608.744	608.744	608.744	1	0	632843	565704	709808	394069	637054	625155	639793	1.11124e+06	845104	825511	481922	801495	319789	937406	349127	655878	521856	1.21745e+06	555050	221573	641128	205397
687	317.519	317.519	317.519	474.855	474.855	474.855	1	0	3351.83	1964.43	1286.37	1810.5	3715.29	2891.3	4432.99	2935.26	2468.63	1633.93	4209.82	3353.91	3918.86	1777.55	4351.81	3526.21	2059.41	4121.45	3895.41	2293.97	3876.34	3809.4
688	327.375	327.375	327.375	805.156	805.156	805.156	1	0	2.1571e+06	1.40813e+06	4.52478e+06	1.2239e+06	3.88259e+06	611438	2.48455e+06	4.16068e+06	2.44993e+06	2.6431e+06	944066	2.77979e+06	887624	1.38812e+06	2.71256e+06	1.45765e+06	1.52379e+06	1.7811e+06	567801	1.30584e+06	1.62271e+06	2.72457e+06
689	339.192	339.192	339.192	590.759	590.759	590.759	1	0	94410.2	31812.3	128766	131760	97736.8	69213.3	59171.9	100889	82400.8	17215.2	113657	125315	248593	105293	66042.5	149166	149282	225094	91765.6	20894.9	68118	88199.3
690	366.928	366.928	366.928	346.263	346.263	346.263	1	0	21769.3	13947.7	16893.3	10180.2	15094.6	13064.2	6318.32	22245.9	15416.1	15688.4	17221.2	2011.08	19962.7	10755.5	4188.77	16072.8	10354.5	9100.05	2041.78	12662.7	15510.5	20928.4
691	367.115	367.115	367.115	366.225	366.225	366.225	1	0	12969.4	19859.3	24957.4	20089.7	25141.1	9994.82	12699.5	28618.6	13610.8	20686.4	20097.6	20380.8	21591.1	17444.9	14598.5	21383.6	13335.5	9815.32	25045.3	12127.8	24096	16370.7
692	374.173	374.173	374.173	608.114	608.114	608.114	1	0	168825	253465	315764	191643	184852	33416	305781	720147	268700	422794	278454	321466	542403	180598	141606	344284	437368	530633	274288	195919	302971	480903
693	382.079	382.079	382.079	364.275	364.275	364.275	1	0	9561.02	18301.3	9092.62	11930.4	11849.7	8584.09	10355.9	12475	9886.96	6821.32	11485.7	11986.9	19219.6	8181.51	16357.3	29839.5	6453.29	25285.1	7115.92	11936	8783.52	9285.01
694	386.198	386.198	386.198	593.016	593.016	593.016	1	0	16181.4	203396	130475	133016	182319	122559	134315	135746	195217	217893	51937	236255	105133	86191.4	114658	208659	94057.5	115230	129132	54018.4	98918.7	88137
695	396.026	396.026	396.026	348.62	348.62	348.62	1	0	8069.31	8133.34	22107.7	8682.8	40805.5	13681.2	8459.15	8894.8	11029.8	5687.81	5580.48	7051.38	6043.21	39570	10825.3	18829.2	12519.7	5783.88	5599.5	6255.99	7241.6	6315.04
696	397.891	397.891	397.891	346.674	346.674	346.674	1	0	8121.01	6143.72	9714.53	4762.72	7163.12	8153.4	7132.42	6481.16	7417.16	5087.42	2505.32	11227.9	3706.53	3945.69	3727.35	7371.38	4650.38	2203.65	3955.57	7791.45	4735.74	7721.96
697	405.139	405.139	405.139	594.272	594.272	594.272	1	0	18692.8	44970.7	34802	53665.3	61284.1	67467.8	31377.1	89752.2	53394	4126.28	117029	126336	75666.9	28757.1	105134	68663.2	75310.5	89701	56352.3	26162.9	20900.9	84809.4
698	411.117	411.117	411.117	602.852	602.852	602.852	1	0	21137.2	87605.9	37168.9	52059.6	81022.3	27670.3	20074.4	58738.1	39025.1	0	96047.6	102248	52399.2	76960.2	97706.2	34710.3	59825.7	130062	57143.5	48433.7	48175.6	22163.8
699	427.197	427.197	427.197	740.347	740.347	740.347	1	0	182943	845486	672716	308789	253862	33819.1	19652.5	130547	356154	208958	119657	185444	438898	71051.6	188011	217032	80690.4	40340.5	155692	278195	727092	62486.6
700	438.011	438.011	438.011	488.496	488.496	488.496	1	0	47935.6	25759.1	4450.82	6639.39	8250.39	26262.2	24165.5	7568.49	88272.9	11633.5	13334.6	12908.3	13165.3	19327.5	17393.8	11135.3	2937.18	12425.1	13576.3	27406.7	20897.4	8667.67
701	502.908	502.908	502.908	340.42	340.42	340.42	1	0	114806	94235.7	15794.7	60466.8	25717.8	29191.3	77570.8	65691.4	42647.9	81726.8	31755.6	58753.8	102283	16556.8	19162.8	4544.91	62823.6	33140.4	51699.2	68165.5	93422	14744.1
702	513.2	513.2	513.2	597.017	597.017	597.017	1	0	22522.7	142275	103706	167033	118748	482302	107173	298291	211939	54150.3	200726	27707.3	180002	93566.2	70960.1	425837	161585	190629	154617	97866.3	50999.8	86212.5
703	528.169	528.169	528.169	598.144	598.144	598.144	1	0	48443.4	82547.6	125625	68585.2	57913.1	67670.9	16138.5	78665.8	30777.5	40192.3	229661	38327.3	51180.4	33102.5	105709	539270	152866	211041	115991	47185.7	69218.2	178803
704	540.882	540.882	540.882	343.617	343.617	343.617	1	0	66367.4	40238.8	30590	80423	22803	15290	40655.9	17852.5	30747.9	43710	10690.3	15817.5	36643.5	45989	21087.2	19816.3	11517.4	32314.2	23533.7	19273.2	65937.3	3934.86
705	546.771	546.771	546.771	356.097	356.097	356.097	1	0	26350.8	17969.2	27584.4	44572.7	26382.1	38350.9	14359.6	39590.6	23786	33314.1	9902.35	45023.8	24333.2	29477.9	47520.9	18000.4	24674.1	33802.4	36488.8	50974.6	20074.3	34346.8
706	551.251	551.251	551.251	621.306	621.306	621.306	1	0	160927	131916	565186	128327	82813.6	251337	43043.1	176542	208628	153694	528849	42497.8	206352	94917.4	78830	683834	237151	148526	87105.6	132231	43243.5	439373
707	552.125	552.125	552.125	372.766	372.766	372.766	1	0	23377.6	13276.9	3209.26	12217.8	1651.34	6493.88	11212.2	3614.33	5441.81	3001.46	41624	5976.54	14844.1	9537.25	31523.1	33190.8	9257.39	35810	10151.4	1707.63	2139.73	20324
708	553.048	553.048	553.048	498.54	498.54	498.54	1	0	6097.35	7552.41	5654.68	6474.8	2356.46	2813.8	4563.67	3503.05	5652.04	7626.43	10694.5	4941.95	7673.86	3070.5	9819.62	6735.74	3745.33	8750.99	6126.47	6579.52	2930.49	12398.6
709	556.603	556.603	556.603	387.621	387.621	387.621	1	0	8360.74	2943.09	9779.89	5815.79	3708.35	12866.2	4227.58	5209.3	9025.65	11393.3	7246.88	6573.49	9200.76	11103.8	5974.68	12913.5	3978.12	8484.43	6769.19	3562.38	21950.9	8260.77
710	567.892	567.892	567.892	343.32	343.32	343.32	1	0	21394.5	21432.2	4133.25	4529.3	13392.6	7430.29	17557.7	16781.9	6228.66	13006.4	7966.2	14665.6	21332.4	4495.79	3775.29	10945.7	13258.4	13959.7	10662.4	14134.7	8152.38	3809.74
711	569.298	569.298	569.298	338.434	338.434	338.434	1	0	4261.53	9139.15	5878.65	5677.15	4532.28	4847.97	7272.12	3926.82	6460.58	5209.12	6705.58	13243.1	808.969	3899.89	5890.86	2693.01	2371.4	5898.16	3553.63	4406.15	4290.55	13584.3
712	619.105	619.105	619.105	483.517	483.517	483.517	1	0	5639.95	8543.45	7639.58	5548.66	8954.96	5711.84	12467.5	5384	7612.1	6553.31	9902.86	11188.1	16002.5	7380.97	7494.71	4440.43	7374.21	5245.81	13276.1	14504.5	2759.43	11298.8
713	627.153	627.153	627.153	607.349	607.349	607.349	1	0	43020.5	69541.1	132005	58534.1	76788.7	28242.5	36794.4	106885	91462.5	113176	128541	116017	67938.2	172193	91848.8	71385.2	91314.2	131812	80138.1	60796.8	94411.5	102522
714	638.743	638.743	638.743	357.19	357.19	357.19	1	0	31299.7	40663.1	52168.1	42363.4	31516.8	23637.5	36988.7	47734.4	26040.4	30288.2	23329.8	38346.9	44520.4	22981.7	32272.3	34670	17905.2	19778.1	15727.3	26946.3	40799.9	19547.6
715	661.243	661.243	661.243	588.412	588.412	588.412	1	0	35863	71965.7	62544.7	49237.9	17249.8	40291	51514.3	56765.5	19376.3	63170.5	79297.5	83973.6	26591.6	51040.3	50712.3	94564.2	21307.1	25195.6	24965.5	14372.8	43179.3	4193.89
716	663.742	663.742	663.742	591.838	591.838	591.838	1	0	17791.1	3906.97	24994.9	21845.7	15566.2	19674	18920.5	20476.1	10704.4	35420.2	24559.3	21793.8	4967.3	17616.1	21345.2	24113.2	14175.2	27694.3	8968.59	9190.67	9392.97	8541.54
717	666.726	666.726	666.726	356.294	356.294	356.294	1	0	31126.3	16687.3	17026.1	24206.4	23389.2	28155.1	29210.5	48392.4	28430.4	30717	18383.5	30667.4	20986.7	10681.9	29796	10707.6	29935.2	15690.4	29291.6	37305	22466.1	18680
718	668.703	668.703	668.703	354.456	354.456	354.456	1	0	30119.1	8103.49	11746.6	27246.5	24880.8	25531.4	13532.1	14517.3	27167.1	24607.6	25812.8	11957.7	14224.7	21033.7	19966.5	20841	18616	10289.3	19041.3	22094.8	19565.1	21386.9
719	679.683	679.683	679.683	354.478	354.478	354.478	1	0	9473.46	11734.1	12418.6	17070.9	12422.2	7364.28	11423.2	7098.34	11153.6	9466.53	14328.1	10774.7	15926.6	7049.67	16292.9	7008.06	6290.29	10725.3	7554.8	12123	8435.51	10148.7
720	699.656	699.656	699.656	353.307	353.307	353.307	1	0	17055.1	5998.54	19349.5	15227.5	4324.92	12758.3	12925.1	14054	14005.4	13377.9	9507.23	16011.1	11664.4	10851.8	15535.1	6346.68	12685.6	8775	12719.6	14470.8	8262.61	7445.99
721	708.643	708.643	708.643	354.456	354.456	354.456	1	0	26378.9	13427.8	14873.6	10156.5	11176.4	20949.6	7427.95	17360.8	8938.26	25325.4	18768.1	28448.9	23308.5	8427.27	23537.4	22842.8	24930.7	9686.58	19652	30067.2	8890.11	10410.4
722	714.183	714.183	714.183	609.948	609.948	609.948	1	0	2399.76	36038.9	21863.4	30716.8	33995	2599.01	1871.05	34575.8	29360.3	1283.48	43970.9	24905.6	36999.5	277669	17427.3	8673.63	29485.6	41567.6	26084.8	16714.5	32246.8	35404.2
723	726.642	726.642	726.642	352.902	352.902	352.902	1	0	46458.8	22133.1	42346.7	25183.3	31399.5	43009.4	16629.2	28403.4	38537.9	37547.7	18631.9	45191.6	25097.5	30844.6	50077.3	31320.9	43596	24563.5	36452.7	53112.6	24661.7	28575
724	737.686	737.686	737.686	357.719	357.719	357.719	1	0	12722.3	8661.9	11970.1	7126.98	6412.43	12096.8	6144.29	11503.5	2814.21	10608.9	8867.64	13278.9	7913.16	9418.69	12683.9	8459.11	11804.9	9730.54	10191.3	16704.9	12732.2	7307.52
725	760.006	760.006	760.006	391.956	391.956	391.956	1	0	2747.44	13814.5	5145.07	3618.96	4450.87	6482.98	4732.84	5745.38	6668.51	3172.49	7632.83	11972.9	14678.8	4734.76	3716.34	4793.52	4149.98	6486.98	5755.24	5671.64	11152.1	7822.3
726	764.363	764.363	764.363	619.344	619.344	619.344	1	0	27784.6	18404.5	6426.2	39783.1	12946.8	61926.9	12386.7	62037.5	13905.6	14344	19974.9	9507.84	36209.8	1344.54	11248.9	5248.15	34262.7	26049.1	17745.7	17234.3	32540.6	22367.9
727	791.382	791.382	791.382	422.89	422.89	422.89	1	0	11325.7	13944.2	14205.5	20474.4	9122.72	8386.54	6395.1	35713.9	8021.95	22262.8	7429.48	8070.83	5032.73	3013.53	11456.9	9159.12	5871.63	9538.25	13164.3	7075.25	26459.5	19364
728	830.609	830.609	830.609	353.729	353.729	353.729	1	0	21078.4	18940.3	22564	21291	18287.3	13367.8	14409.8	18811.1	16574.8	16443.7	19974.1	13374.9	22095	11312.5	20182.6	13918.5	18888.5	15504.6	14349.4	14909.9	23338.2	13327.9
729	846.511	846.511	846.511	595.251	595.251	595.251	1	0	5890.45	10896.7	12600.2	5699.74	6718.8	11321.9	8852.31	12692.5	8594.71	1722.2	14276.8	17398	13015.1	16083.1	14916.2	11053.8	4444.32	6513.61	15455.2	4702.26	8057.43	11045.9
730	893.293	893.293	893.293	598.025	598.025	598.025	1	0	7672.06	30350.8	29029	30217.5	24571.9	20613.3	19819.8	20248.6	11369.8	6560.26	19957.6	26652.2	35617.8	38833.7	24575	28491.8	17442.9	15112.1	37154	6586.6	10067.9	21217.9
731	963.209	963.209	963.209	384.382	384.382	384.382	1	0	10890.5	13597.1	18801	12434.9	5991.62	5176.32	6476.51	7308.95	12081.4	13365.6	18027.4	7310.77	5360.25	4814.11	14310.4	13385.3	9653.87	7527.79	8474.35	5412.22	7847.8	15264.5
732	992.47	992.47	992.47	620.175	620.175	620.175	1	0	14095	16944.1	20810.4	19194.6	13636.1	13383.6	14024.7	16113.4	14812.8	16583.7	17840.4	13265.3	12949.1	11659.2	15227.2	19481.7	16899.9	16864.2	13399.5	6533.73	17188.9	15166.2
733	1147.28	1147.28	1147.28	373.971	373.971	373.971	1	0	18572.9	11078.7	10882.1	13176	6885.14	7223.9	9091.51	10850	4604.95	6171.99	16823.1	8924.17	17296.1	7110.25	23251.4	15763.5	8431.34	15138.2	7454.21	7646.58	8025.27	17178.8
734	1175.29	1175.29	1175.29	607.05	607.05	607.05	1	0	7379.06	21724.2	11062.8	17452.3	18156.9	14976.7	17572.6	21280	12165.9	11607.8	45861.3	25545.3	21523.9	13003.6	20832.1	17272.6	19598.8	26906.8	14009.8	16171.2	20857.8	26144.4
735	1201.88	1201.88	1201.88	365.232	365.232	365.232	1	0	11260.6	7239.42	7386.64	8675.43	8703.81	6762.23	8160.61	10337.2	4429.97	6234.52	11373.3	7954.96	5779.1	7582.18	11696.3	10806.7	6602.86	5900.11	7374.68	3683.66	7019.86	7863.5
736	1513.18	1513.18	1513.18	463.008	463.008	463.008	1	0	942.706	4519.42	12492	2086.11	7703.8	3206.16	8451.92	9297.97	11339.5	10317.4	2179.85	3380.67	1751.5	4421.02	1775.54	7785.22	7245.08	3341.54	7086.35	3694.33	8013.06	5852.76
737	1944.02	1944.02	1944.02	459.004	459.004	459.004	1	0	4409.78	4727.32	4073.6	4065.54	3897.89	4286.11	2952.47	3719.82	3536	3554.68	4539.93	5227.03	3626.59	2929.38	4199.9	4856.76	2504.99	7744.43	2459.66	1994.16	3882.81	3442.45
738	106.24	106.24	106.24	585.903	585.903	585.903	1	0	12414	38774.1	12720.2	3748.06	13342.1	33037.5	8133.54	17250.8	25146.2	17668.9	15460.9	68257.1	16683.7	14091.7	17177.4	26525.5	4300.94	22093.7	10845.1	78498.5	26449.6	12801.5
739	110.175	110.175	110.175	414.881	414.881	414.881	1	0	4436.58	7283.02	6914.63	9932.27	3968.19	2529.14	3706.44	7224.45	18487.1	19805.3	8816.93	3631.22	6605.68	2500.14	7907.75	22132.5	5462.76	7720.56	4045.97	3630.98	8828.08	5824.18
740	114.331	114.331	114.331	371.442	371.442	371.442	1	0	470663	811107	725909	1.06461e+06	455549	366026	256757	1.95116e+06	425492	526287	632936	434632	774242	248852	414631	729668	295533	893435	347855	344890	935278	380290
741	117.06	117.06	117.06	575.309	575.309	575.309	1	0	307934	189345	655384	87404.8	223470	362951	79726.6	107948	396606	160502	95141.8	237042	160116	85212.5	96687.5	236410	106529	577626	66854.8	58206.9	106912	649787
742	129.035	129.035	129.035	607.428	607.428	607.428	1	0	713918	915679	350827	701889	579858	3257.31	71775.7	816378	1.37084e+06	2509.46	355777	1.13986e+06	1.19215e+06	147844	417787	315420	819141	701143	141474	918449	1.08456e+06	824849
743	135.129	135.129	135.129	424.559	424.559	424.559	1	0	24760.1	38311.2	32645.1	15615.3	24218.6	18296.9	15219.7	14303.2	22711.3	18635.1	13427.1	28404.7	21238.4	17612.1	20977.2	17861.3	5534.43	25032.1	12739.7	24289.2	22492.1	6726.77
744	136.329	136.329	136.329	575.889	575.889	575.889	1	0	14509.4	54519.1	38129	20029.7	14997.4	33208.2	32793.9	57254	26977	47014.7	22439.7	66084.8	68485.8	19769.3	33431.4	14880.7	29411.9	24293.3	42880.6	11148.2	32013.5	20804.2
745	144.068	144.068	144.068	602.052	602.052	602.052	1	0	374888	421285	829215	308111	238392	993729	496929	348834	354826	387116	401402	1.24831e+06	334697	59790.3	866130	916735	773346	611712	547404	525480	709401	151007
746	148.194	148.194	148.194	605.355	605.355	605.355	1	0	19311.1	18686	13235.3	19021.8	15339.1	12603.7	13527	9486.01	5252.84	20962.5	14950.3	24958.4	13094.6	7541.4	11914.4	15526.6	10394.2	26233.5	8417.1	10074.6	14403.6	8725.17
747	151.201	151.201	151.201	617.429	617.429	617.429	1	0	13378.3	52900.4	61742	46627.5	52543	24386.7	36915.4	37611.1	57686.8	16396.8	83509.1	27316.1	29569.6	11325.1	34001.2	81362.4	17830.6	53102.7	19695.7	21773.2	40062.9	51925.4
748	155.908	155.908	155.908	438.411	438.411	438.411	1	0	1505.08	8699	9454.1	4258.39	3392.93	845.695	4738.72	878.451	7776.69	3439.32	1189.16	7103.89	7107.21	4551.39	6392.67	7429.3	4710.58	4444.93	2595.69	2020.93	7442.68	6662.65
749	158.081	158.081	158.081	608.271	608.271	608.271	1	0	175133	170633	183223	394725	78720.9	285455	112488	42266.8	74852.2	318023	62766.1	103355	160468	23019.7	272621	146256	54276	252659	114087	150314	171898	42396.9
750	175.297	175.297	175.297	359.419	359.419	359.419	1	0	6975.22	10119.2	10066.9	11531	13156.9	6099.87	10179.6	6370.81	6451.01	9368.6	6936.7	928.143	7710.78	7260.03	9756.54	7116.94	2378.31	13009.8	8104.46	9184.86	22456.6	1796.81
751	185.048	185.048	185.048	381.475	381.475	381.475	1	0	15967.3	13602.9	16277.6	7148.48	6693.27	6251.09	6918.31	5762.25	11188.8	8521.33	12598.2	31564.3	6856.86	4867.83	8578.55	14082.6	5853.19	8902.57	8374.19	18631.9	7689.92	12935.2
752	185.064	185.064	185.064	594.302	594.302	594.302	1	0	648357	243282	1.01623e+06	1.11218e+06	936041	837114	816140	865796	141247	152857	58630.9	122778	93179.8	43640.7	1.28568e+06	154075	348154	1.74825e+06	751741	542416	195251	6345.41
753	203.086	203.086	203.086	619.238	619.238	619.238	1	0	358620	353638	480674	313537	263773	312146	287550	434906	543537	489365	288971	293533	311645	145805	332400	582367	172247	373185	213456	327332	598734	252732
754	231.046	231.046	231.046	597.918	597.918	597.918	1	0	419748	86159.5	70157.7	632292	372265	196526	355437	640860	123283	278448	559983	399242	123279	166177	130251	149340	311899	624195	402600	95892.1	111141	413389
755	235.554	235.554	235.554	472.154	472.154	472.154	1	0	7377.55	5718.46	5026.86	7665.85	12383.3	3322.4	4038.24	27114.2	6834.83	2519.31	2370.49	13828.2	8175.01	5319.05	6364.5	5740.04	5041.35	5354.11	4695.2	11729.4	21072.5	7599.15
756	252.945	252.945	252.945	346.743	346.743	346.743	1	0	28527.2	8155.39	39886.1	29327.9	39020.8	33868.5	14696.3	12719.1	23127.6	19217.2	9438.63	12960.6	7233.29	40405.6	28155.1	19016.2	10075.6	23826.2	24535.9	20717.5	18818.6	10870.7
757	260.076	260.076	260.076	362.292	362.292	362.292	1	0	13096.2	8975.66	10258.2	15558.5	18340.5	11408.5	6158.81	42291.9	14678.1	11601.9	9060.75	16111.8	17603.7	14120.7	11799.3	24429.9	7843.19	7365.14	18673.3	15370.8	19733.2	11188.3
758	261.355	261.355	261.355	428.584	428.584	428.584	1	0	5491.29	6149.92	7979.38	10874.2	3201.27	7495.63	5034.82	10708.2	2534.11	4887.06	7367.98	1796.53	5438.5	3646.89	2974.13	10483.4	2496.39	10466.7	6056.89	2813.56	5066.72	2405.16
759	262.159	262.159	262.159	616.108	616.108	616.108	1	0	2.40195e+06	2.65536e+06	2.16706e+06	2.08065e+06	1.24314e+06	2.50086e+06	2.82482e+06	1.6399e+06	2.0421e+06	3.00947e+06	1.76658e+06	1.90076e+06	1.63155e+06	0	1.87922e+06	3.482e+06	1.36917e+06	3.4543e+06	1.08231e+06	1.6115e+06	2.18271e+06	2.42659e+06
760	269.091	269.091	269.091	608.131	608.131	608.131	1	0	309475	545084	144510	217368	454930	174369	245362	697419	344342	587518	471059	542841	261213	223151	146099	350246	131657	214904	322561	488390	471337	425952
761	273.218	273.218	273.218	667.876	667.876	667.876	1	0	81472.6	344100	285020	92089.7	104880	93207.8	110134	228816	111775	61700.6	263065	167089	346251	93811.7	125839	214476	139872	266431	79059.8	86493.2	173351	290372
762	278.125	278.125	278.125	592.063	592.063	592.063	1	0	174618	185888	138768	92235.7	152622	126564	124306	148924	77056.5	219591	40640	163406	216290	104617	156619	188863	96805	219109	109841	131902	164349	84689.2
763	283.129	283.129	283.129	615.804	615.804	615.804	1	0	200045	413133	292466	339458	321437	103667	79334.6	273763	340042	366061	132899	338311	309626	137236	277851	301915	127365	135749	181988	133926	287655	265175
764	287.165	287.165	287.165	443.653	443.653	443.653	1	0	87113	152502	174966	183251	123163	111428	52909	124264	69162.6	101378	70133.4	127060	32094.5	67973.3	71920.1	90765.3	75392.6	123610	62615.8	98645.6	143289	71643.4
765	290.318	290.318	290.318	595.545	595.545	595.545	1	0	1932.49	22741.8	19963.6	15153	17557.6	23193.1	9266.54	20436.9	7849.39	10675.9	15295.6	24160.3	7578.5	51776.1	18877.9	20014.3	11389.7	23024.6	30942.3	12621.9	2047.73	13203.3
766	304.894	304.894	304.894	347.229	347.229	347.229	1	0	56847.7	17433.1	23320.1	11441.1	30297.7	38252.1	28699.9	15933.9	48802.5	22867.9	92865	15378.7	14972.9	45466	29796.2	25940.7	29279.5	29741.3	22486	33608.2	13158.9	11082.2
767	305.129	305.129	305.129	444.013	444.013	444.013	1	0	71936	6498.64	8306.61	293936	6853.03	6340.5	11315.3	12926.7	503851	213982	792964	13670	906753	6978.63	23326.6	477616	4278.85	17310	6575.94	9423.45	6364.86	12251
768	319.107	319.107	319.107	607.485	607.485	607.485	1	0	162476	259529	177000	119999	130719	37487.2	177632	402428	253139	0	456459	388810	160945	156567	802682	125615	286827	420818	192814	182833	583877	215963
769	326.994	326.994	326.994	674.019	674.019	674.019	1	0	20309	47983.2	32306.2	148281	104428	8782.68	6733.02	211486	61581.9	84349.3	26827	21358.4	43728.9	14210.3	61277.7	32537.4	30579.8	49351.1	80958.3	44171.6	76424.3	77823.1
770	332.912	332.912	332.912	348.323	348.323	348.323	1	0	17696.9	23401.8	20207.8	20243	9438.67	11344.7	14877.8	26452.6	11793	16351.2	4639.58	9061.29	5928.02	8087.02	8886.6	7716.13	10884.1	4987.94	4913.37	24325.4	21483.3	36157.3
771	341.046	341.046	341.046	497.709	497.709	497.709	1	0	53529	69706.6	389092	51981.2	92971.3	33952	37515.1	34979.5	21621.4	36094.7	93283.6	60960.7	32862	36795.6	50576.4	124931	62990.4	71040.8	85479.9	32155.3	33020.9	167133
772	346.156	346.156	346.156	608.271	608.271	608.271	1	0	260738	339283	1.72335e+06	223014	832485	331269	277909	988732	235790	469517	2.06209e+06	144745	619504	726068	142099	1.03593e+06	195990	231676	227736	434761	491873	585809
773	346.37	346.37	346.37	472.282	472.282	472.282	1	0	28853.2	42737.8	15183.8	42854	16698.6	22981	17499.9	20951.1	28570.5	22257.7	44170.9	13780.6	28799.7	14645.9	29660.4	53538.6	13163.3	40756.9	3090.32	19113.5	24887	17803.7
774	361.127	361.127	361.127	595.994	595.994	595.994	1	0	25331.4	90049.9	236980	76046.4	120842	81536.7	98516.5	164514	125102	27643.1	449069	107010	98835.4	164301	168380	324855	88882.5	100835	166431	70593.9	109340	117591
775	370.105	370.105	370.105	587.125	587.125	587.125	1	0	65121.3	139741	157774	56066.3	61992.5	74102.4	39713.8	61040.2	60546	54601.7	78446.1	69837.9	96455.9	87833	55119.4	136542	50731.5	31738.2	53074.2	24020.9	54977.2	108320
776	387.098	387.098	387.098	396.911	396.911	396.911	1	0	10004.7	12313.3	7718.74	9151.01	6897.8	5735.7	7395.01	8569.43	4728.92	5785.61	10315.8	9737.94	11199.4	6152.94	10439.3	6485.89	9302.54	7032.29	8104.95	9687.84	12567.7	12781.5
777	411.541	411.541	411.541	469.341	469.341	469.341	1	0	1126.62	2897.35	3825.86	2630.39	2393.25	2092.28	2271.22	10754.5	1849.29	2797.22	1835.32	7324.58	4918.26	1621.99	6883.48	3475.05	2206.82	4124.04	3603.36	4968.05	1008.44	2733.71
778	442.774	442.774	442.774	352.55	352.55	352.55	1	0	75144.3	39705.5	62583.4	70399.9	59644.4	60681.2	64873.7	55781	64382.7	31800.9	64974	57156.8	59255.5	51558.6	82067.1	56391.4	81201.2	89102	47048.4	57862.4	70915.1	54677.1
779	444.632	444.632	444.632	339.577	339.577	339.577	1	0	4525.2	1547.57	1187.18	4691.24	3973.39	1524.66	2486.53	6284.64	1012.45	2928.37	3013.1	3727.23	5765.27	3613.85	1345.04	4060.43	3995.62	4129.86	1067.07	3607.4	4357.67	5029.48
780	450.196	450.196	450.196	439.405	439.405	439.405	1	0	10786.6	10810.4	20161.3	14903.4	11704.7	7698.8	3825.65	15054.8	9061.51	10076.1	7357.4	9432.74	3340.22	5634.09	12592.5	13449.5	8949.3	13415.2	1765.84	8139.32	8074.08	10582.3
781	467.257	467.257	467.257	581.668	581.668	581.668	1	0	19492.7	54721	44482.7	28669.4	46134.8	18615.2	18334.3	27575.7	15540.6	66405.6	31729.4	24888.1	33315.2	33253.2	23782.5	10384	23855.2	20022.7	44495.8	28884.5	26621.1	16519.2
782	482.18	482.18	482.18	589.953	589.953	589.953	1	0	18768.8	81773.5	63863.8	58325.7	16924.8	18931.6	52880.9	51224.8	40037	67887.9	42052.9	32919.8	146259	40069.4	50475.5	79043.1	52281.9	112257	12147.9	58587.1	45195.8	37126
783	511.209	511.209	511.209	411.199	411.199	411.199	1	0	5687.66	5741.32	9578.84	11112.1	15296	1497.27	3424.71	8936.93	17367.3	10103.9	15632.1	3366.9	23580.9	5272.26	4511.29	11625.1	7269.3	7484.2	5279.49	7726.66	3521.74	10825.8
784	514.351	514.351	514.351	702.396	702.396	702.396	1	0	1.51963e+06	115347	1.62018e+06	209839	2.34953e+06	92277.1	171235	219738	248484	151327	1.0996e+07	193944	926968	94814.1	611176	897488	403755	300532	186349	146199	132044	426874
785	522.965	522.965	522.965	608.445	608.445	608.445	1	0	3457.44	17605.9	35051.7	19045	28139.7	856.921	8382.09	32162.9	29516.3	37735.1	23259.1	16398.7	22349.8	3962.56	25167	1488.6	12530	28105.7	25526.3	9748.57	17727.8	17316.9
786	534.757	534.757	534.757	355.577	355.577	355.577	1	0	11813.4	38475.1	24141.9	29929.4	11716.2	10655	19010	23496	28096.7	27371	12840.1	26299.4	29140.7	10974	11682.1	21725.6	9099.89	10561.1	5127.77	16052	24362.4	30555.1
787	567.209	567.209	567.209	375.986	375.986	375.986	1	0	8185.93	8132.06	6471	9631.08	8331.85	5098.68	4748.72	7058.18	4210.23	8065.08	14018.8	6595.57	8065.2	3720.18	17420.1	12441.9	15376.5	14138.3	8626.21	5356.08	7947.61	7766.22
788	567.225	567.225	567.225	594.302	594.302	594.302	1	0	29385.3	54338	62759.6	58673.7	20567.6	43458.3	26975.6	70967.7	39465	13819.4	86159.4	61671.4	57942.9	57937	52913.1	61202.5	47444.6	42755.3	91131.9	30634	32490.8	52366.6
789	583.247	583.247	583.247	472.286	472.286	472.286	1	0	10332.1	25224.9	11770	18686.2	20445.1	43104.6	13829	23699.2	1412.47	12713.1	26978.2	41604.1	24025.1	15814.1	26049.8	18969.7	26681.6	29938.1	16501.9	11935.1	17160.7	24012.1
790	597.144	597.144	597.144	608.823	608.823	608.823	1	0	27785.2	64132.2	59898	28582.6	37177.4	2734.43	12833.8	38899.6	36837.9	44543.9	52399.3	54616.9	43922.1	748785	48348.8	32517.1	47589.2	66442	36564.3	22968.1	29612.2	47216.1
791	602.692	602.692	602.692	355.849	355.849	355.849	1	0	26144.8	5667.89	17763	22726.5	17515.5	20176.5	2763.4	7714.73	23234.5	10273.1	19002.1	22028.7	20326	18509.1	14409	9357.46	12754.9	5141.02	14236	11844.3	13751.2	11876.1
792	606.799	606.799	606.799	339.875	339.875	339.875	1	0	2436.32	8613.06	2263.81	2731.21	3487.44	9020.21	4455.31	10737.8	6433.4	3476.21	14055	9577.6	8564.47	2728.49	6902.34	2189.09	6974.01	12016.9	6485.31	10150.3	2163.87	17614
793	634.696	634.696	634.696	353.56	353.56	353.56	1	0	7109	4372.85	11109.4	4543.13	6987.94	10218.3	8397.16	7860.6	14925.3	6759.85	10447	4983.84	13367.8	6859.39	7526.76	5444.65	5319.34	5764.3	7156.71	9939.2	8012.27	11048.6
794	645.176	645.176	645.176	434.332	434.332	434.332	1	0	8867.89	14529.8	11231.5	14042	11416.2	3865.45	7298.71	10074.2	12024.2	7910.39	6175.62	10832	10801	6615.97	4237.64	14636.1	2599.62	8523.04	7489.27	7960.24	8990.57	10761.1
795	654.86	654.86	654.86	342.351	342.351	342.351	1	0	50466.3	22780.2	27355.4	53995	8930.54	10026.7	28153.7	15377.1	24755.5	34076.3	8222.4	2276.27	24739.1	39604.4	15858.8	8481.65	8237.59	21591.4	16286.5	10372.2	54985.7	2621.09
796	656.298	656.298	656.298	620.691	620.691	620.691	1	0	44436.6	55374.8	22201.8	73730.7	44210.5	36378.7	35364.7	53782.6	48248.7	22887.5	119569	37051.3	64809.8	1037.92	114815	127118	62555.2	100664	39913.5	35199	55313.8	59509
797	657.21	657.21	657.21	380.665	380.665	380.665	1	0	37450.8	19733.2	35924.8	64287.2	38218.6	33846.7	40909.5	33798.3	31167.1	34644.3	24507.8	52690.8	27838.1	37262.9	26173.4	17725.8	39627.2	17230.2	20533.4	33838.4	27460.7	22869.8
798	658.148	658.148	658.148	608.271	608.271	608.271	1	0	15232.5	46589	48546	39167.3	23476.6	2982.14	8246.34	36941.5	35915	31191.5	51681.7	45496.1	50379	76634	14891	31903.2	36086.9	49420.3	27403.8	15032.9	35752.4	41424
799	660.198	660.198	660.198	600.144	600.144	600.144	1	0	9122.83	40985.5	19335.8	38146.2	31063.8	26778.4	6012.79	31558.9	16203.3	6964.34	57724.7	21353.8	38716.9	48003.4	16475.1	43893.8	17466	66398.6	39789.3	28822.2	27569.1	25466.1
800	684.227	684.227	684.227	596.25	596.25	596.25	1	0	4203.84	54802.9	23135.5	32779.6	12987.8	31803.3	12226.4	40037.4	27930.4	8936.12	73183.3	40597.4	35585.2	96708.8	33955.4	50571.3	47808.6	71127.7	33256.3	9214.37	15955.1	23751
801	700.314	700.314	700.314	376.521	376.521	376.521	1	0	4411.07	4870.35	4429.13	4952.41	6393.91	2088.57	2304.82	7172.57	3723.54	2903.22	4873.72	2617.44	5592.48	2797.29	8817.46	5451	4966.74	10616.6	4029.81	5055.94	9312.72	5149.84
802	747.225	747.225	747.225	606.121	606.121	606.121	1	0	6880.54	32944.1	15760	19074.3	19531	2831.1	7172.23	29684.6	31198.3	908.252	36383.5	15638.4	29307.9	46886	23212.5	13795.8	20378.8	23992.9	19269.8	16057.9	26355.8	21477.3
803	778.194	778.194	778.194	610.519	610.519	610.519	1	0	20175.1	71125.6	19475.3	50336.7	60538.5	1487.06	14840.4	70809.9	33629.8	1109.8	79917.1	84867.5	54273.5	86336.1	25576.5	31174.4	50675.2	73347.1	23235	37785.2	64293.1	21383.6
804	790.616	790.616	790.616	353.533	353.533	353.533	1	0	16640	28944.2	20822.3	9349.7	6973.55	14430	11987.7	6780.45	15560	9482.94	21929.1	14289.9	18535.7	7537	12602	16080	10568.3	11221.9	8858.1	11041.9	15338.8	14911.2
805	851.203	851.203	851.203	607.294	607.294	607.294	1	0	10521.2	20556.3	8421.67	17586.7	17564.1	6907.96	6106.15	22008.2	22389.4	8205.95	9147.87	13121.3	21835.6	69534.4	16791.4	8528.34	9213.89	18087.8	8660.18	14478.1	18385.6	18542
806	852.182	852.182	852.182	608.822	608.822	608.822	1	0	7529.91	19725.5	9452.37	17864.4	6124.44	3376.92	5397.87	21698.3	8592.94	6053.96	28027	20460.2	17962.2	108675	17084.9	11593	9574.86	16337.3	7814.94	11190.2	15292.2	7447.75
807	864.334	864.334	864.334	384.012	384.012	384.012	1	0	8996.27	8009.56	12173.5	10079.7	10936.7	4436.79	9413.94	7704.81	7802.1	11845.6	8324.62	8095.03	3441.47	8143.45	5479.52	11925	6957.22	13003.1	6914.91	7939.17	11043.4	7808.91
808	867.283	867.283	867.283	591.895	591.895	591.895	1	0	14488.7	40876.6	12966.3	45979.8	44447.5	59336.4	35249	42209.7	33583.5	23783.7	41638.1	31561.3	53666.8	43030	40713.8	48951.2	31418.5	42953.5	41942.9	30123.3	55958.8	31703.9
809	876.262	876.262	876.262	373.736	373.736	373.736	1	0	16793.2	23857.5	12534.9	11078.7	7290.65	4320.91	7443.78	10930	9297.8	15217.8	19409	12350.8	18570.1	8143.56	8699.37	8800.61	11358.1	10803.5	11027.9	9027.89	12605.4	16082.6
810	904.26	904.26	904.26	385.416	385.416	385.416	1	0	16154.7	25630.9	13933.6	55330.1	38129.3	67998.8	30265.4	48754	30299.9	37345.9	26885.3	22035.5	27704.8	31241.6	23499	24636	16334.6	24861.6	20220.9	18799.3	56097.5	27162
811	905.256	905.256	905.256	385.365	385.365	385.365	1	0	18017	14259.3	24156.6	35677.9	22583	30117.6	13637.9	28018	18561.9	25644.2	16907	10932.2	21999.4	26514.2	11301.2	25057.4	11486.7	10537.2	18615.6	4748.92	36886.9	25776.5
812	964.204	964.204	964.204	384.017	384.017	384.017	1	0	14368.3	12075.4	14705.9	11657.6	8237.85	10049.4	3483.16	9073.52	13653.6	8157.09	17503.4	7794.16	8857.17	8301.36	15128.4	12034.4	11091.8	9256.51	8726.52	5582.65	8325.1	11331.9
813	969.244	969.244	969.244	607.05	607.05	607.05	1	0	8451.07	13544	7739.23	8320.28	8600.82	3989.87	1621.1	14758.2	17667.5	6367.53	5234.97	18232.8	16026.3	7747.32	7214.56	9691.72	8581.56	9508.37	4206.69	8976.51	16438.8	9634.25
814	1015.28	1015.28	1015.28	383.688	383.688	383.688	1	0	11522.4	6304	17834.1	16231.2	13707	6933.24	5702.72	9510.56	5983.3	12995.7	8491.01	12733.2	10678.4	12032.7	13939.4	23676.2	3724.41	14089.2	7525.66	10775.2	9560.19	15510.9
815	1052.36	1052.36	1052.36	592.89	592.89	592.89	1	0	18474.3	30581.7	29043.8	19774.4	23010.3	27443	23358.9	22253.8	23458.9	22682.9	24780.8	25933.6	25224.6	25027	22371.9	6938.41	9719.81	34010.8	21567.9	13739.9	34223	8217.04
816	1070.24	1070.24	1070.24	607.349	607.349	607.349	1	0	10865.7	18551	12995.5	9727.2	14726.6	7402.67	3120.73	19048.2	10612.2	5158.03	23584.8	21491.5	16192.7	12957.5	15906	14313.6	7733.71	22998.3	13025.4	12956.8	22002.5	20896.3
817	1097.36	1097.36	1097.36	590.995	590.995	590.995	1	0	13452.6	32604.1	34185.1	37966.1	24595.3	40509.4	26060.3	25735.4	33833.2	30070.9	26472.3	24429.2	21671	37596.2	18242.9	25986.6	21834.8	29038.1	34117.3	17336.7	13345.4	26824.9
818	1664.46	1664.46	1664.46	594.054	594.054	594.054	1	0	8988.88	20094.2	13926.4	15961.7	13152	15186.2	13694	14407	14298.5	13566.2	16397.1	17424.8	15747.1	12137	15411.5	17348.5	6352.58	10958.2	5184.57	11020.6	22243.7	8475.13
819	1773.96	1773.96	1773.96	459.747	459.747	459.747	1	0	5104.94	6585.99	3694.57	5061.73	3681.65	5557.94	3990.43	4520.64	5197.32	4070.65	7004.86	7965.34	4324.43	4035.03	4640.16	6568.31	2879.3	5708.56	1572.34	1222.14	3550.53	4214.18
820	1999.38	1999.38	1999.38	618.33	618.33	618.33	1	0	4256.69	23000.3	4056.44	6533.05	13649.4	29623.4	4956.47	43186.8	5118.54	4957.2	26399.5	3828.52	25426.2	6649.71	5658.4	42159.6	16716.2	35778.7	16366.3	3224.86	20114.7	30850.5
821	100.252	100.252	100.252	594.089	594.089	594.089	1	0	20562.8	3721.26	9983.58	6181.91	8651.02	9469.24	13675.6	10158.8	2468.6	7324.4	10366.8	13355.3	10796.5	5274.81	13262.6	9045.94	5477.17	22551.4	7954	9552.13	29214.5	3912.1
822	106.012	106.012	106.012	416.715	416.715	416.715	1	0	10627.2	12841.8	5394.78	4867.71	5565.84	58882.3	2082.61	2348.55	12102.4	3940.68	1322.14	5034.42	2556.12	2515.31	12892.6	3133.64	3374.3	5569.83	4330.43	8589.4	2282.14	4956.52
823	109.209	109.209	109.209	595.062	595.062	595.062	1	0	11698.3	3930.3	22966.5	10845.7	11880.1	9009.26	1682.29	3483.09	4649.46	14485.6	12473.7	11415.9	15242.5	1736.97	3833.25	15481.2	9127.17	6264.57	1851.27	3687.64	3129.58	9177.49
824	124.933	124.933	124.933	340.654	340.654	340.654	1	0	104646	71897.8	24144.2	50245.6	17144.5	17332.2	45232.1	61236.4	34245.7	47441.8	12967.7	73268.8	58100.8	13891.2	16699.6	5598.47	39814.8	14653.1	34396.7	49416	54169.8	52138.6
825	129.146	129.146	129.146	339.428	339.428	339.428	1	0	201374	521113	700842	289758	606926	165379	265561	96077.7	120659	147881	103592	343854	99511.4	155054	78097.1	97383	11121.2	116612	281559	446774	151084	436602
826	130.382	130.382	130.382	591.141	591.141	591.141	1	0	75151.4	40011.3	32614.1	47606.4	35553.6	94309.1	5998.5	46488.6	129567	20801.3	78924	95668	132570	5913.32	27160.7	45572.9	36261.9	24811.7	26957.8	63377.7	27773.9	51299.8
827	132.372	132.372	132.372	610.154	610.154	610.154	1	0	14889.7	36372.6	14673.6	13703.3	24609.3	27814.3	12796.4	24233.3	26590.7	15043.4	42009.3	34020.5	31496.2	11164.3	32900	34581.5	20731.7	32795.3	15051	16206	32852.9	31413.8
828	136.291	136.291	136.291	370.534	370.534	370.534	1	0	16849.3	17397.1	18425.8	22799.1	11981.3	18126	10394.4	15194.2	15302.6	10490.1	18846.9	16403.9	4789.62	6250.56	18256.7	14582.8	7008.93	29534.5	5988.51	15552.3	19182.1	18743.3
829	139.162	139.162	139.162	375.781	375.781	375.781	1	0	4608.76	28065.1	160646	14155.8	91318.6	11803.4	15560.7	13626.6	27288.6	18397.1	16058.7	18332.3	2437.89	11766.8	17056.6	31740.9	25315.9	23883.9	19214.7	13855.2	7413.48	12567.5
830	143.375	143.375	143.375	394.612	394.612	394.612	1	0	15509.5	20885.1	24018.9	26236.2	18412.9	11479	17966.6	23073.9	17027.3	14504.4	19345.2	10397.2	17397	8833.25	17220.4	20418.2	8659.52	38876.3	12224.7	1683.4	18934.1	28667.1
831	146.009	146.009	146.009	337.262	337.262	337.262	1	0	164412	265828	185459	155538	160472	95942.7	138171	87835.4	176037	140813	72211.7	336071	192088	31380	37342.6	55511.2	152635	81794.9	126582	135760	144939	103508
832	146.03	146.03	146.03	341.413	341.413	341.413	1	0	164236	178811	123369	105112	119153	14183	93017.2	185764	108346	62234.3	88328.7	6454.88	92543.4	95425.4	53870.6	15660.5	80074.7	84224.6	81691.1	177092	75603.8	210570
833	151.093	151.093	151.093	584.943	584.943	584.943	1	0	59711.8	771703	222912	55983.7	48201.4	190921	184464	286962	133479	676214	563768	440979	84345.9	202047	521005	368679	182639	187561	40016.4	54617.8	265067	38829.5
834	154.168	154.168	154.168	372.312	372.312	372.312	1	0	30751.6	16783.7	14452.7	15259.8	2385.28	13654.5	9986.66	12956.3	10940.6	8885.89	50510.4	16997	27206.9	7720.73	79860.2	36975.3	28174.3	99910.2	15583.9	6727.3	5887.51	28965.6
835	163	163	163	339.148	339.148	339.148	1	0	99150	147720	46039.1	82000.1	46916.7	72326.3	74832.9	139738	107082	72407.6	102996	202182	107767	11767.4	50081	41351.2	87765.4	33812.8	20741.4	166222	78463.4	34810.5
836	163.085	163.085	163.085	598.413	598.413	598.413	1	0	65476.3	93937.1	177227	120772	155197	38881.8	103960	125179	62093.3	84271.5	181141	176085	122840	38161.1	105593	107003	45788.6	226074	103647	36549.5	42443.4	42409.9
837	163.104	163.104	163.104	345.066	345.066	345.066	1	0	29703	8468.24	31592	24395.9	43045.1	22274.1	5704.86	9463.45	23143.9	28294.4	3930.87	4394.65	28740.5	18192.8	13594.3	60114.5	10461.8	52184	22792.3	23078.7	40774.4	16789.5
838	169.057	169.057	169.057	381.137	381.137	381.137	1	0	116697	36167.4	255132	241787	378170	509176	253691	546544	401886	920498	40478.3	132849	504143	869978	231288	429269	152952	1.72724e+06	150218	83472.3	815340	1.29149e+06
839	169.419	169.419	169.419	458.524	458.524	458.524	1	0	24834.9	79226.6	65183.4	47903.6	40303.7	46557.9	15583.8	22203.8	88913.8	6746.93	767.434	45811.8	57134.4	53490.4	69988	34157.4	38239.3	76541	42349.7	54240.4	19250.2	48416.7
840	173.011	173.011	173.011	340.419	340.419	340.419	1	0	93734.9	111583	52915.8	54778.6	49839	20429.4	82350.9	128552	74493.4	78722.4	5335.23	4092.59	121521	27619.5	59358.7	24273.9	7584.04	35531.1	62560.1	108838	75876.1	151766
841	174.065	174.065	174.065	568.106	568.106	568.106	1	0	62272	127800	51487.2	76881.7	51197.4	24587.7	35193.9	33498.5	32679.6	40227.1	32835.6	32144.5	113543	39928	53533.3	100130	31223.5	133997	78606.9	37584.9	35998.6	103473
842	175.036	175.036	175.036	491.374	491.374	491.374	1	0	643813	1.515e+06	310456	305050	385446	556769	396551	376275	1.30526e+06	611865	509706	479655	301033	252679	564696	263825	123179	528171	390729	976690	1.86955e+06	371531
843	183.111	183.111	183.111	382.577	382.577	382.577	1	0	13024.2	12676.6	9269.1	14638.2	10923.1	7804.25	10432.4	14479.6	12485.3	9456.65	38718.2	11471.3	11505	11841.2	12807.8	6704.34	2793.18	15306	5420.82	13355.1	19376.6	14331.6
844	187.106	187.106	187.106	516.728	516.728	516.728	1	0	11849.2	62609.1	40807	26920.3	23660.2	28830.3	7719.97	13089.7	12232.3	18242.8	371594	28489.7	35868.2	36782.6	29698.1	45164.5	29119.3	196830	18980.8	24952.8	39070	20339.5
845	215.985	215.985	215.985	609.389	609.389	609.389	1	0	48038.1	79516.1	100059	58666.9	76861	109637	2218.24	107749	42537.8	105597	20099.5	110995	67572.7	33962	39351.6	34642.2	28701	86937.1	65616.6	66438.3	76944	13359.4
846	218.153	218.153	218.153	364.254	364.254	364.254	1	0	7629.41	6901.76	8830.83	29004.2	11079.5	4416.24	7078.59	7069.29	6252.76	7608.36	17193.7	11437.2	7962.27	5501.81	13585.6	11991.5	6072.31	19212.3	8640.86	10329.4	26884.6	9284.77
847	223.022	223.022	223.022	519.944	519.944	519.944	1	0	87969.1	211777	144710	24750.1	25835.6	119581	59631.1	200853	49339.7	197255	67876	96661.9	160544	84467	93259.2	96903.3	34377.5	85435	94653	30668.4	42113	118404
848	223.094	223.094	223.094	609.195	609.195	609.195	1	0	177475	240011	232428	71229.8	271169	235852	204135	232541	211535	239406	228501	251403	115031	61709.2	294851	390417	60817.8	349926	140554	52574.5	190324	78582.2
849	231.018	231.018	231.018	608.865	608.865	608.865	1	0	147966	254585	126971	111411	113333	27985.5	44668.4	223252	299458	235931	423639	154200	248721	103221	108143	146993	85078.9	34753.5	69619.2	186476	248821	124205
850	237.119	237.119	237.119	390.421	390.421	390.421	1	0	9617.55	7036.2	39480.1	25571.3	5046.38	5503.95	5016.39	11015	6770.29	7166.06	5325.73	9412.79	8153.89	7585.73	10287.2	5172.79	30147.3	12047.6	4485.08	3118.66	4172.89	5077.49
851	242.03	242.03	242.03	364.578	364.578	364.578	1	0	9130.89	3547.39	4082.52	5650.26	18127.2	8231.2	7839.86	13801.7	4744.8	9259.08	5795.19	10949.9	10239.8	5786.9	12109.6	8651.68	4353.95	20781.5	8155.13	6768.34	8648.11	9724.76
852	250.951	250.951	250.951	346.677	346.677	346.677	1	0	79103.9	31086	101063	87137	121563	95448.8	54901	42244.1	83561.7	63370.9	49800.2	2567.93	33208.7	110426	84848.6	115362	27646.9	64652	59836	2090.56	70900	1565.33
853	253	253	253	736.374	736.374	736.374	1	0	13606.9	13610.4	16711.3	8316.16	19874.1	5574.51	16068.5	10213.7	8329.47	28050.9	12865.5	14482.3	13032.2	18781.5	18077.2	15334.8	14417	8582.99	22342.3	17249.8	8903.79	15886.7
854	262.454	262.454	262.454	609.4	609.4	609.4	1	0	58544.4	48769.4	50667.4	50631.4	38940.5	57263.6	63123.5	49343.7	73911.6	57551.4	24799.4	74943.4	57112.4	22223.1	36419.4	20225.9	41690.5	82958.9	30037.1	23348.9	70404	43343.9
855	262.968	262.968	262.968	336.477	336.477	336.477	1	0	23581.1	100158	102145	103075	98320.1	82881.1	67922.9	37004.7	96461.9	98731.5	61516.9	32171.6	27613.1	84270.5	105228	55642.8	30982.2	38869.6	57628.8	103003	107329	84785.9
856	263.098	263.098	263.098	576.665	576.665	576.665	1	0	61660.1	152737	104625	105157	110750	79968.8	63999.5	31473.2	87542.1	105319	69845.4	137332	94405.4	67823.9	60847.9	155029	70387.3	63364	80885	25934.6	45803.6	46015.9
857	274.189	274.189	274.189	621.234	621.234	621.234	1	0	611078	1.56741e+06	1.20718e+06	4.21762e+06	317467	1.11231e+06	561160	2.85535e+06	1.24037e+06	1.36252e+06	823218	911126	1.53267e+06	90155.6	1.63934e+06	662494	1.00163e+06	1.02304e+06	1.09219e+06	465319	2.00177e+06	828992
858	275.254	275.254	275.254	480.642	480.642	480.642	1	0	6202.58	47286.8	15022.7	9514.22	4096.46	7960.02	16659.8	32800.2	1641.73	12043	19590.8	47831.8	18867.9	5296.6	31923	7199.44	18614.4	34457.6	8045.35	11614.1	22016.9	16599.4
859	281.113	281.113	281.113	590.358	590.358	590.358	1	0	224123	741397	298693	280358	464570	286178	222753	346550	560849	406103	481148	713603	286956	878360	437359	1.02937e+06	206133	503049	199063	462096	470503	216425
860	282.902	282.902	282.902	346.513	346.513	346.513	1	0	62523.5	22456.6	7130.11	13189.1	8648.66	10757.7	33772.7	5492.89	31309.8	36053.7	27991.6	65664.1	37578.2	5799.78	25013.5	3675.84	36282.2	19567.6	16431.9	70953.1	22149.7	24063.2
861	301.386	301.386	301.386	596.055	596.055	596.055	1	0	22793.5	12427.4	31285.8	28430.9	17549.6	21275.9	29530.1	71498.8	3992.06	13826.9	32408.4	32204.5	36251.3	17312.8	33401.5	26492.2	24017.2	37597.1	51662.8	22133	20810.4	23696.9
862	307.622	307.622	307.622	335.457	335.457	335.457	1	0	4185.88	8428.84	9371.25	2052.7	4409.34	2865.71	6243.6	9558	3266.79	5844.43	7074.49	7017.15	7698.84	7014.98	8085.32	9139.06	6235.65	9425.82	5554.66	2540.94	2514.42	7860.08
863	309.095	309.095	309.095	467.57	467.57	467.57	1	0	28555.7	44294.8	46290.9	82074	26073.2	16219.2	28132.5	45912.9	35660.9	24077.3	8707.67	23259	39603.7	14222.4	159521	10946.6	73955.1	127650	24055	33434.6	45453.1	296020
864	314.076	314.076	314.076	496.622	496.622	496.622	1	0	83232	9716.92	64241.1	108189	50851.7	73274.6	35033.6	86585.6	17936.3	45218.9	32118.7	120639	77579.5	52655.1	67001.5	51145.7	48209.8	48189.3	92454.4	44251.7	29048.4	80966.4
865	342.186	342.186	342.186	374.73	374.73	374.73	1	0	50268.2	37974.9	74025.7	223077	28864.5	5026.41	6024.03	30821.4	7246.24	8131.24	21710.1	10633.4	13744.5	68733	7911.02	7689.67	0	152231	12652.9	46309.9	26766.5	16085.1
866	351.406	351.406	351.406	435.032	435.032	435.032	1	0	13773.6	10390.2	10749.9	14728.9	8775.15	25624.2	6219.45	9915.75	11565.2	7240.25	6500.46	21156.8	7282.2	12013.6	15225.8	13380	4775.47	11553	14488	8565.47	4785.5	18298.2
867	366.103	366.103	366.103	608.271	608.271	608.271	1	0	83411.4	243222	117862	110272	178516	0	35678	279453	130407	0	207813	263194	173860	3.29779e+07	69115.4	105465	99579.1	256624	120328	94953.9	203493	107493
868	377.171	377.171	377.171	378.169	378.169	378.169	1	0	18929.2	9444.83	11904.9	12641	12468.5	60681.1	9427.48	11323.8	6113.24	2989.79	11187.7	10240.3	10543.9	15080.9	16799.8	18512.3	9407.11	13739.3	7480.23	13241.6	15240.9	18835.3
869	378.218	378.218	378.218	482.73	482.73	482.73	1	0	8611.24	13097.3	6097.74	9738.19	11436.8	12983.4	7584.35	10101.3	18592.2	13367.6	4517.44	5352.46	11565.2	9294.13	5469.23	3176	7143.81	12463	6461.22	4493.37	16689.6	13589.8
870	400.062	400.062	400.062	441.178	441.178	441.178	1	0	4428.1	13787.9	13692.5	8072.21	12331.9	6437.98	6513.22	15595.4	9941.48	11471	9411.25	11714	12948.4	5528.14	13205.9	11383.3	5928.95	22670.5	9086.61	2211.29	2104.37	4718.82
871	422.954	422.954	422.954	404.241	404.241	404.241	1	0	17774.4	10986.2	13894.9	8007.73	15638.6	9944.12	9049.32	12630.1	23000.5	23351.5	6765.95	15286.3	20708.3	4166.86	5271.82	5139.4	11956.7	4953.8	6439.23	25266.9	21329.2	21574.7
872	442.878	442.878	442.878	341.826	341.826	341.826	1	0	248777	257230	24606.7	131765	171799	114404	189784	200188	82236.5	187391	13424.8	91058.5	262323	63252	71730.7	190506	90685.3	107453	57477.5	120153	191380	20179.8
873	443.587	443.587	443.587	336.173	336.173	336.173	1	0	3687.68	4306.89	3289.58	6883.72	5561.03	668.065	3958.52	7514.7	1674.49	6633.79	4631.8	6509.88	8290.12	5103.21	1360.9	6009.07	5360.37	6099.35	1480.02	5815.71	5789.88	7296.98
874	454.189	454.189	454.189	435.712	435.712	435.712	1	0	15697.9	17969.5	20124.4	14055.2	17530.1	13008.3	5882.54	15875.3	13923.2	12534.9	19815.4	21931.1	10704.1	9655.18	14700.8	12831.9	12544.1	21177.6	8854.13	9737	15137.1	15349.1
875	454.231	454.231	454.231	608.563	608.563	608.563	1	0	202633	70810.6	221016	80568.6	50429	131717	108916	2904.35	212721	102065	22507.8	418098	110208	39213.4	59041.8	459819	188479	168420	75674.3	38653.8	52618.7	32931.2
876	467.033	467.033	467.033	368.213	368.213	368.213	1	0	4199.62	4361.59	9008.6	6049.68	9761.23	7111.21	7316.6	11553.6	10215.1	6463.91	6107.44	8331.43	5283.52	5589.89	6780.59	7487.09	3557.63	5863.08	5748.28	6829.26	14776.8	3133.59
877	473.272	473.272	473.272	668.531	668.531	668.531	1	0	91575.9	34422.9	258895	136456	148473	76731.4	123237	521044	128864	75798.9	108606	89912.8	213865	176256	172695	221507	172387	224226	146756	99868.2	97054.8	124028
878	480.849	480.849	480.849	346	346	346	1	0	19722.5	17613.6	7839.87	8605.35	6353.18	8142.76	5153.62	16935.6	7144.56	7059.85	23226.5	27401.5	32690.9	2026.89	4807.08	1738.1	13394.5	4472.66	4298.95	21842	11139.1	28089.7
879	486.25	486.25	486.25	384.867	384.867	384.867	1	0	8582.97	8162.42	8095.77	15754.6	6245.86	4051.07	5989.52	16497.6	4552.23	13418.1	5775.33	5977.45	8668.07	2973.83	3128.54	5389.66	6726.05	5476.31	4037.18	7152.88	13658.4	9382.34
880	498.121	498.121	498.121	610.104	610.104	610.104	1	0	24264.3	68792.2	5505.76	37238.9	59370.6	367.206	1962.35	51945.3	49016.7	0	64800.2	102238	70482.3	10172.2	41987	39069.2	38185.6	101543	36146.9	37676.8	49059.3	22348.4
881	513.154	513.154	513.154	436.705	436.705	436.705	1	0	14829.4	30094.4	27517.7	6414.42	13062	14627.6	10875.3	19729.5	19539.9	7072.53	11669	14913.5	6465.55	17311.1	13617.9	24218.8	16639.9	21360.3	16991.9	17862.4	24705.7	23474.7
882	529.863	529.863	529.863	349.386	349.386	349.386	1	0	11804.3	7951.26	6577.08	6758.92	10531.6	9317.5	18091.7	3036.67	5163.65	17279.5	5306.77	3746.56	18149.6	6982.99	8154.57	7368.42	4952.79	8983.63	4184.09	4360.56	6780.56	6412.61
883	542.28	542.28	542.28	420.347	420.347	420.347	1	0	3340.9	2375.57	10179.6	8263.3	3876.92	2725.91	3295.47	9865.11	3691.81	13078.7	7357.03	3449.42	4467.75	2852.7	1888.92	6141.37	5545.63	7639.83	3963.6	2225.13	5806	5683.38
884	548.167	548.167	548.167	609.08	609.08	609.08	1	0	20576.5	91048.6	113763	180870	179197	0	19427.1	122605	52318.3	183843	143946	111703	90151.9	62013.3	89455.7	0	54250.2	120101	75809.8	55178.7	26844.8	80684.3
885	548.199	548.199	548.199	598.935	598.935	598.935	1	0	27596.5	98001.3	120293	238533	135469	106165	61086.3	124039	65533.1	25630.5	96355.5	50499.5	107804	117227	109518	121129	69177.4	87732.8	117602	75816	7035.55	70605.7
886	554.132	554.132	554.132	372.193	372.193	372.193	1	0	5695.92	4823.37	5902.15	10168.9	7304.49	11310	10209.2	15587.5	9900.42	8133.27	7607.29	8719.13	9796.56	10157.3	7173.07	11322.5	11664.3	11159.1	10679.7	5644.07	11200.7	9835
887	554.852	554.852	554.852	347.367	347.367	347.367	1	0	15961.1	31405	43993.4	33123.2	13422.1	19602.4	9652.4	7314.74	36631	31638.9	32567.2	34917.8	36543.6	9688.13	36556.7	7287.94	14724.6	30617.8	27620.2	42950.8	31935.9	32193.5
888	597.062	597.062	597.062	494.689	494.689	494.689	1	0	20415.5	18795.9	11079.2	7483.42	11370.2	5642.99	19827.9	18414.2	4700.11	9106.34	5762.19	20492	17679.4	15459.8	7224.81	13957	4888.68	9985.61	20552.9	15100.7	8034.64	20282.3
889	598.655	598.655	598.655	360.537	360.537	360.537	1	0	17034.1	7562.26	6686.21	9013.71	11792	13999.1	6577.7	12544	10583.5	7830.91	7199.87	11701	8946.69	9901.03	9191.81	8270.52	9672.31	7640.47	7412.33	10191.7	9118.3	6387.31
890	604.066	604.066	604.066	393.342	393.342	393.342	1	0	7372.93	6068.05	3792.82	7876.48	6762.5	6419.58	5481.15	7354.26	5662.69	10101	5707.45	5358.14	7867.55	5429.42	4611.62	11130.4	10113.6	9101.61	6499.59	6127.16	7458.95	7321.64
891	605.197	605.197	605.197	595.271	595.271	595.271	1	0	14655.7	72809	24666.1	53443.3	57119.4	49314.2	37758.6	40924	44232.1	7712.03	87639.4	120854	68949	75772.3	19389.3	84883.9	15688.6	128737	41284.1	44377.6	48549.8	18342.5
892	615.002	615.002	615.002	467.265	467.265	467.265	1	0	332.963	82056.8	49985.4	57.5202	29999.4	888.601	2493.81	36161.4	71793.2	160853	28672.4	185.914	150730	774.803	246.224	21843.6	95363.5	2797.43	103094	21271.2	115696	182167
893	618.233	618.233	618.233	377.751	377.751	377.751	1	0	10261.7	18643.6	17787.2	11356.9	23707.2	6271.01	5781.96	21449.2	8576.64	9898.52	9898.28	15281.4	9679.74	5670.97	9086.59	23882.3	8714.68	11201	10215.8	12460.3	4550.38	7214.4
894	620.984	620.984	620.984	380.144	380.144	380.144	1	0	16642	7555.86	10607.4	5762.22	8197.3	6943.08	4296.65	3731.4	15630.2	5673.7	5871.26	14109.2	4222.87	19814.6	4334.87	12734.4	3465.22	3169.14	3801.8	8543.57	4528.08	6388.37
895	626.989	626.989	626.989	367.925	367.925	367.925	1	0	9808.07	5847.76	8468.89	9398.02	11368.2	7931.96	5407.04	10680.4	13257.6	8647.53	5463.35	16263.2	5214.35	7007.63	5649.55	7815.45	5636.04	8587.12	8795.32	9177.02	10329.3	5744.32
896	631.153	631.153	631.153	609.4	609.4	609.4	1	0	19688.3	35004.4	48240.9	39366.2	40181.2	4338.56	7452.68	46096.2	20406.2	20881.4	57267.1	72178.7	43763	3.02535e+06	22606.1	26922	37683.3	46443.6	28954.5	19157.2	31236.2	30255.8
897	639.694	639.694	639.694	354.358	354.358	354.358	1	0	12482.6	7049.75	13952.7	6824.45	5612.16	8595.29	6658.56	11748.3	5866.66	9438.87	10349.5	10661.9	12341.4	7606.01	9152.21	11213.3	11286.9	3809.6	9278.3	11448.1	13795.7	11293.4
898	651.227	651.227	651.227	593.565	593.565	593.565	1	0	9320.49	73316.5	18998.7	21043.1	24369.9	43839.5	18278.5	78381.6	41759.4	6882.77	72702.2	56204.8	50331.9	90763.3	57361.3	14520	26276.7	70514.7	83000.8	32839.5	19134.4	40605.3
899	653.823	653.823	653.823	367.655	367.655	367.655	1	0	7634.02	5837.89	8987.18	7634.5	7816.28	11979.7	5555.44	8402.14	9808.21	5628.22	4137.16	12837.8	7592.75	5389.92	3921.03	6335.87	5608.65	7086.57	4486.72	5221.21	5935.87	6538.42
900	657.117	657.117	657.117	394.056	394.056	394.056	1	0	21208.9	26431.4	33995.3	36912.1	14937.6	31625.7	30953.7	49274.8	25756.4	15397.8	20374.1	30174	26816	17856.4	28177.2	21486.5	22930.1	18725.3	31261.2	20096.6	17634.6	34848.8
901	670.045	670.045	670.045	378.707	378.707	378.707	1	0	3961.63	10618.2	3725.12	4677.38	8667.36	8264.5	2703.03	7690.41	8064.32	4565.02	10588.8	6251.46	6986.09	3543.67	3426.58	6981.23	7317.67	12006.7	3251.07	6103.66	6513.42	7579.58
902	675.157	675.157	675.157	606.081	606.081	606.081	1	0	27137	71547.7	64704.7	26660.8	52937.2	16404.8	22980.7	29756.6	23454.1	18710.3	89415.1	16743.2	59468.6	154029	32385.8	48815.1	23410.1	70132.9	44879.9	26057.4	47243.8	38280.2
903	683.171	683.171	683.171	609.292	609.292	609.292	1	0	2905.57	34617.2	27040.3	42629.1	43380.7	0	3734.84	38752.1	41060.4	2370.81	50599.5	75709.2	34777.2	73241.2	19339.1	0	22273.9	50558.3	32536.9	24245.4	26215.3	32875.7
904	699.16	699.16	699.16	610.07	610.07	610.07	1	0	17082.7	41457.2	30307.3	33556.4	35776.9	3505.51	7093.56	41153.8	18539.5	5166.25	45235.2	52371.9	22592.9	98317.7	11840.1	26123.2	31167	42235.9	29112.5	8832.15	31016.9	13096.4
905	701.234	701.234	701.234	597.392	597.392	597.392	1	0	6665.13	63475	15124.5	11466.5	25393.2	31309.3	20221	40343.5	8262.4	4926.4	32833.4	47904.1	13305.8	4826.75	32120.6	48128.8	27421.8	70290	32797	24297.2	14675	21586.5
906	703.278	703.278	703.278	383.548	383.548	383.548	1	0	4791.7	6201.07	9808.87	10159.7	10025.9	6972.13	4659.95	7972.86	2106	11028.8	4722.34	3767.39	6846.06	4297.87	10330.3	7132.93	4180.96	8511.69	4685.24	3376.81	4952.26	7877.56
907	719.018	719.018	719.018	390.341	390.341	390.341	1	0	8263.3	8394.61	4578.9	15787	7048.55	11344.6	5103.27	5527.19	10099	8175.05	9872.83	7085.65	4679.04	7162.71	28605.1	4511.26	19794.7	11186.2	12536.8	8161.83	3020.09	9195.07
908	734.176	734.176	734.176	392.136	392.136	392.136	1	0	9796.6	11544.4	10629.9	4528.76	9792.66	3134.86	6224.83	12919.2	4321.97	6904.53	6753.54	8017.19	9760.48	4442.88	7645.98	21619.8	4495.22	5369.13	9401.91	6237.36	17687.5	14164.1
909	754.259	754.259	754.259	593.334	593.334	593.334	1	0	37883.1	60165.5	62960.6	61882.6	49202.5	48134.3	38098.1	50614.7	53538.3	63560.2	40286.6	48882.1	60495.6	301505	46479.7	62320.9	13055.2	34400	44407.2	26126.4	53543.9	25568
910	764.754	764.754	764.754	589.584	589.584	589.584	1	0	14070.7	18302.8	10108.5	14238.4	16149.2	22384.3	13259.5	11143.3	19397.5	3484.67	19197.1	15896	20961.5	16879.1	17815	19601.2	11041.1	23259.1	14981.9	11591.4	19974.4	15593.8
911	764.855	764.855	764.855	607.349	607.349	607.349	1	0	5685.82	8136.34	2820.97	2516.24	2463.63	9167.42	5996.04	5989.18	7341.8	9764.63	6501.63	6261.41	15961.3	4334.84	6169.79	8572.53	6222.53	7871.67	5460.11	4834.68	7418.83	6984.45
912	822.39	822.39	822.39	619.938	619.938	619.938	1	0	21300	23834.3	13694.1	33534.7	21524.8	21018.7	21926.8	28802.9	23373.4	17688.3	24324.7	18211	17599.3	4507.91	18177.9	32571.4	28696.9	35812.2	21196.1	6765.73	18006	15078
913	836.243	836.243	836.243	373.19	373.19	373.19	1	0	13496.2	9265.03	10478.7	13660.8	8290.04	5339.55	1521.66	11919.6	6853.35	8635.72	24694.4	9501.47	12602.3	8180.56	27493.3	17812.8	10514.6	35842.6	10299.5	7654.81	8527.62	13562.2
914	854.288	854.288	854.288	590.625	590.625	590.625	1	0	12313.9	38430.2	36280.2	49120.7	30009.9	33737.2	2921.22	31485.8	29515.6	16855.8	32908.6	29014.6	35252.5	71315.1	34754.4	39344.4	25807.5	23686.4	27763.5	21687.7	35468.6	19334.3
915	857.277	857.277	857.277	592.451	592.451	592.451	1	0	15576.9	36118.7	27450.1	32856.1	30385.4	30048.1	21638.9	28114	23988.6	21373.3	25341.9	15282.1	41366.3	31595.5	34925.7	37085.5	24967	22816.8	28364.4	21082.3	38321.1	18712.7
916	869.723	869.723	869.723	604.89	604.89	604.89	1	0	3559.42	10572.9	7564.85	6681.44	11280.2	4395.68	7741.95	13326.8	6169.38	9236.76	16755.9	14186.2	14939.1	5519.51	8196.2	7666.99	10817.6	17365	4719.74	6878.87	17794.6	9690.37
917	891.232	891.232	891.232	610.458	610.458	610.458	1	0	25863.2	39785.9	14199.2	21946.2	45677.2	3151.41	3980.99	67988.7	37826.9	1503.79	86757.4	50458.2	34511	12014.8	20464.8	21233.6	23509.6	2235.48	13758.9	12966.6	63621.5	31596.8
918	906.254	906.254	906.254	385.378	385.378	385.378	1	0	12793.9	5569.32	16977.2	17937.5	12487.2	11051.1	7359.37	16508.1	12618.9	12000.7	7811.11	2958.94	13284.1	13574.2	14833.1	7734.67	10362.4	6410.45	7665.19	9139.17	16582.8	15686.6
919	985.524	985.524	985.524	354.349	354.349	354.349	1	0	2335.44	8348.12	4866.58	8757.73	4418.96	6107.26	6641.55	8282.43	9316.43	8159.72	6354.86	5899.11	6828.14	6511.62	5220.66	4845.68	6260.4	5892.25	7843.06	5245.25	5778.59	6740.21
920	1005.33	1005.33	1005.33	372.654	372.654	372.654	1	0	7639.09	6307.06	4616.72	8324.55	5921.01	4157	6729.54	7761.41	3953.14	6267.35	14085.5	5097.19	14102.1	4127.38	16664.4	18944.3	6113.55	43896.2	5823.98	3818.21	4760.41	11794.4
921	1016.22	1016.22	1016.22	373.77	373.77	373.77	1	0	17028.5	11398.5	3684.9	11290.1	6812.56	12057.1	22845.2	8779.16	7181.04	7364.18	19561.3	13536.2	16332.2	9582.95	25716.3	10387.7	12581.7	8667.34	16121.2	6833.38	5868.79	16725.6
922	1106.87	1106.87	1106.87	587.328	587.328	587.328	1	0	2921.3	32359.2	35872.9	30640.3	23567	15457.8	15293.5	28716.7	31999.4	24177.5	26795.6	19977.3	28336.8	20196.1	27522.8	23986.6	19120.5	30861.9	25036.3	12000.7	22726.1	23071
923	1116.35	1116.35	1116.35	587.562	587.562	587.562	1	0	7769.36	2348.49	53305	29278.4	13476.9	24978	19274.9	28732	25387.5	32065.6	38775	48694.1	37626	19599.7	31023.4	29514	18967.6	43620.4	23395.3	15836	47739.5	26538.4
924	1125.28	1125.28	1125.28	373.555	373.555	373.555	1	0	18111.5	9126.95	14245.6	12040.3	10566.7	5940.3	12848.2	10650.4	6490.25	7852.58	12353.8	9058.31	16086.8	7248.15	18909.6	19813.9	4499.21	20420.4	10060.1	7917.33	8636.83	14956.4
925	1143.37	1143.37	1143.37	596.394	596.394	596.394	1	0	13805	39888.1	10283.3	28890.2	31546.3	31240.9	21379.1	20288.6	22452.6	13327	20996.3	26957.1	31335.1	20178.4	24878.5	31110.5	10662.2	23853.1	32638.4	22813.1	41879	24146.8
926	1221.55	1221.55	1221.55	615.176	615.176	615.176	1	0	13255.4	4667.52	12120.6	11690.3	10554.1	31632.9	10632.6	11520.9	8486.01	10885.7	13619.2	9727.42	13954.7	5686.9	10399	15260.3	11925.4	15002.5	8841.52	4154.14	8200.13	8103.49
927	1252.33	1252.33	1252.33	605.328	605.328	605.328	1	0	7553.44	25517.1	23672.1	24518.9	22929	16805.7	12011.5	27640.5	24765.4	14646.6	34441	5957.59	22856	25496	11839	13669.1	14802.8	39277.6	19335.9	9081.3	38353.1	18728.5
928	1693.44	1693.44	1693.44	460.547	460.547	460.547	1	0	6412.47	4989.86	6025.47	5957.74	4508.41	2413.04	3916.84	4549.52	4906.83	4592.81	6387.48	8442.49	4736.62	4024.22	8078.9	6616.75	3230.1	11643.4	4504.92	3591.01	4633.37	4653.24
929	101.978	101.978	101.978	339.326	339.326	339.326	1	0	110197	100162	119913	25518	117166	13300.1	59198.3	14773.4	5355.12	28955.5	14167.6	89390.3	26861	92110.3	11113.9	7252.17	49252.1	17508.9	69020.5	101764	28235.4	8551.25
930	107.026	107.026	107.026	608.271	608.271	608.271	1	0	330307	508954	412679	209594	333857	295806	194240	333435	286118	428238	360417	559890	463933	282384	425556	551726	222647	435043	280180	435482	374919	135714
931	118.169	118.169	118.169	605.331	605.331	605.331	1	0	6243.17	6313.36	5389.37	6521.99	5133.78	6104.81	5329.81	3376.83	5359.17	8919.25	10802.7	9688.77	7334.89	3565.71	5693.76	4356.81	3839.54	12263.7	3900.81	3386.88	7895.66	3701.65
932	119.998	119.998	119.998	569.139	569.139	569.139	1	0	5742.34	5780.03	53634.1	6329.63	53420.2	30001	758.346	6014.28	83177.7	124625	43106.5	2495.32	5330.43	31430.6	17151.9	95332.6	7507.22	53184.1	91546	66616.4	121562	102506
933	126.033	126.033	126.033	441.969	441.969	441.969	1	0	80195.6	77978.9	163041	43286.6	59184.8	50257.3	56566.1	140869	149650	113522	19411.5	84975.2	56533.4	47038.6	49197.2	116751	923.927	166261	47683.6	40302.2	104027	37578.8
934	126.203	126.203	126.203	357.404	357.404	357.404	1	0	3471.23	2331.89	7413.04	12220.7	21598.3	5451.46	10786.9	15514.7	4746.28	5566.68	4630.32	4761.51	14240.4	10517.6	5886.93	16873.7	3524.9	70642	5057.43	7030.9	8705.04	10997.1
935	127.347	127.347	127.347	337.974	337.974	337.974	1	0	149683	205213	269789	79961.7	164322	49896.9	117277	21896.8	23631.7	47686.5	40050.2	102468	31346.7	143986	111884	66017.3	75762	19704.4	27109.4	119495	46584.7	144170
936	129.232	129.232	129.232	339.213	339.213	339.213	1	0	62035.2	129175	37310.4	115600	130545	69861.7	72991	29534.6	34993.5	53635.5	84227.4	59224.5	103828	102282	32001.6	82576	71648.5	801.985	69266.1	41656.3	57254	69700.9
937	131.221	131.221	131.221	380.147	380.147	380.147	1	0	6214.62	7017.48	7935.84	12147	8824.05	3183.27	3320.39	9686.78	5962.81	7800.9	8263.75	5616.27	6199.01	4205.16	7665.05	5673.87	6090.28	14642.6	6662.77	6243.52	10827.5	5947.88
938	134.957	134.957	134.957	334.335	334.335	334.335	1	0	84871.8	56303.9	25160.6	42005.4	29921.5	53451.2	20975.9	3630.93	62047.5	28010.3	31551.8	3067.13	80877	6800	62322.8	5511.91	37291.6	37909.8	30379.9	88421.9	20620.5	56246.2
939	139.973	139.973	139.973	339.928	339.928	339.928	1	0	54724.6	83849.4	95982.3	77648.3	74079.8	1572.19	52726.7	85086.5	30865.2	45364.8	23680.8	52549.9	28529.7	47516	36587.7	86299.8	34148.2	28221.2	47436.9	54926.9	61650	70610.5
940	142.355	142.355	142.355	382.335	382.335	382.335	1	0	1782.91	1130.65	6784.34	1621.97	6424.66	1071.74	5054.4	1140.73	1552.5	1434.36	2060	2157.66	3251.81	1852.25	3780.93	2506.08	2392.33	4993.65	1654.06	1543.84	1738.2	2866.5
941	145.094	145.094	145.094	555.057	555.057	555.057	1	0	330855	78569.1	1.02354e+06	94834.9	95620.7	674188	5898.25	27130	86164.9	74535.6	1.78464e+06	82505.4	76536.7	38154.1	89180.7	602586	567813	88255.9	48293.3	111076	69651.9	200347
942	151.447	151.447	151.447	612.576	612.576	612.576	1	0	8455.94	23681.3	16735.8	17515.5	5063.28	10996.5	4160.98	14918.4	10480.9	8806.57	13928.1	9158.06	8832.75	5145.73	10597.7	8609.04	1194.1	15622.7	9121.32	11003.8	13257.5	13994.5
943	157.023	157.023	157.023	339.424	339.424	339.424	1	0	40313.5	325370	226900	288904	193881	200970	320579	381815	201140	404021	9565.69	330161	388792	195667	277722	99438.9	30896.4	106483	231028	320813	316300	34653.7
944	158.962	158.962	158.962	348.815	348.815	348.815	1	0	19148.5	30841.5	19007.8	6109.83	22166.2	38028.6	6672.03	34795.2	15874.1	11195.8	16531.3	43994.6	38735.3	20583.5	19717.7	18279.4	23180.1	21352.9	16635.5	16928.9	6492.6	39333
945	159.126	159.126	159.126	564.423	564.423	564.423	1	0	93248.8	717781	515690	72362.3	377843	601431	1.5533e+06	487355	244155	111806	175990	72468.9	39605.5	248043	15144.1	892861	72770.3	1.75168e+06	456453	9932.66	253585	268205
946	167.329	167.329	167.329	612.387	612.387	612.387	1	0	36364.3	17796	9045.9	31267.6	38496.3	5456.69	30476.3	12097.1	22383.6	13783.8	28218.6	43006.4	21534.1	7811.23	46531.6	34000.7	15947.8	30357.2	20080	2030.86	26968.2	21031.1
947	176.255	176.255	176.255	384.132	384.132	384.132	1	0	13201.6	21558.9	9182.39	33429.4	7331.46	5129.11	8503.92	21861.5	17739.5	23549.1	19178.3	13105.7	32072.4	5762.12	10744.3	10111.9	7763.53	49958.6	13465.5	16017.2	32275.6	31852.3
948	177.101	177.101	177.101	590.073	590.073	590.073	1	0	49366.5	120744	166285	75165.5	129587	18317.1	49140.6	133247	115908	181523	149020	153642	148021	68884.3	20954.2	149462	93864.5	114640	61713.1	64331.3	76241.4	38601.2
949	182.064	182.064	182.064	340.42	340.42	340.42	1	0	173439	66612.9	62159.2	180142	44798.3	11105.9	83054.2	56157.6	108437	156624	3697.37	2833.98	134218	118982	89269.5	29997.5	52720.8	20093.3	30253.5	40509.2	201503	14603.2
950	182.603	182.603	182.603	575.167	575.167	575.167	1	0	6392.34	11555	6559.1	11760.6	7111.98	13457.9	7313.67	13859.1	6640.37	9789.38	15480.3	15167	13743.3	4831.28	14503.2	7779.36	5231.45	13644.4	9412.66	7749.01	10938.7	15050.3
951	186.058	186.058	186.058	579.28	579.28	579.28	1	0	25020.2	155278	61593.5	68217.9	80149.7	81432.2	80817.3	65046.7	142086	70075.7	266464	7174.99	136145	18472.3	100790	156603	32597.2	70775.2	73591.7	98899.8	114632	14067.1
952	207.878	207.878	207.878	420.57	420.57	420.57	1	0	3836.31	5202.57	5193.31	4920.75	2738.82	3105.09	5258.55	7904.43	8780.66	4081.57	4983.05	4986.04	2119.2	764.302	8432.88	2561.95	1053.36	4428.46	3730.79	1100.02	8625.39	6663.67
953	211.014	211.014	211.014	364.532	364.532	364.532	1	0	20723.2	16752.5	39052.1	35648.6	31282.1	16326.8	14324	37032.6	39499.5	45577.7	24910.7	21663.4	20259.4	17342.8	30497.9	39298	22945.2	26453.9	20016.8	27434.7	20454.3	24522.5
954	211.155	211.155	211.155	484.35	484.35	484.35	1	0	66948.1	35845.9	55022.7	41794.7	20587.4	743.915	1088.23	43706.8	0	27589.3	857.073	15294.3	55302.7	3015.48	2046.32	5023.42	970.562	1803.18	22073.4	1315.19	53374.9	6773.57
955	227.946	227.946	227.946	360.24	360.24	360.24	1	0	9291.88	4231.35	6472.74	4825.3	6378.45	4914.09	9999.45	4746.81	6817.98	5941.53	2856.73	6193.84	4182.04	3889.17	7748.43	8578.32	3988.45	5461.29	4619.87	5655.22	4162.42	6988.21
956	244.128	244.128	244.128	362.279	362.279	362.279	1	0	2297.87	20377.9	9790.98	11399.5	12045.8	2517.47	7988.57	20045.4	4991.21	6509.57	6740.33	45899.8	21804.4	17088.3	6167.82	10368.5	1423.36	13118.5	5774.25	11872.1	20000.2	4317.97
957	246.175	246.175	246.175	362.543	362.543	362.543	1	0	9584.66	31727.9	29683.6	37983.7	36867	15340.5	27419.3	40354.5	18156.6	28783.9	11513.8	16877.6	18664.1	25531	19298.6	33037.9	8733.78	25941.6	26706.9	12869.5	41078.4	31090.7
958	267.167	267.167	267.167	877.848	877.848	877.848	1	0	2.93736e+06	325776	2.65292e+06	3.65077e+06	2.45913e+06	121486	1.60404e+06	2.00951e+06	184594	173804	97892	130772	1.49693e+06	1.91065e+06	579148	179086	803298	80578.4	1.37986e+06	2.21672e+06	678038	2.07786e+06
959	281.173	281.173	281.173	671.165	671.165	671.165	1	0	145084	156104	219029	200770	146349	39559.7	125413	269070	214647	133018	227847	149377	178568	126154	256057	301082	218520	542602	169680	50890	164548	217573
960	288.223	288.223	288.223	421.338	421.338	421.338	1	0	7652.83	9832.7	12990.8	11591.6	11726.2	6130.12	5113.55	12793.6	5543.23	6581.38	32889	7045.27	8790.36	4226.6	6627.64	7362.95	8018.44	15895.9	11621.3	5943.19	14264.4	15338.3
961	305.547	305.547	305.547	332.479	332.479	332.479	1	0	18952.9	17251.7	23188.6	6336.92	18180.6	14395.3	12278.7	3565.66	22022.5	8595.29	18714.1	3554.5	17655.6	4630.48	14739.6	10244.8	4316.82	6812.21	14590.4	19427.4	21141.8	17732.4
962	306.101	306.101	306.101	607.32	607.32	607.32	1	0	112544	259573	1.47846e+06	72276.1	345567	79659	80917.8	290058	117589	127692	1.03276e+06	467125	276767	310029	196328	1.20238e+06	346201	329665	141441	259182	285531	540051
963	334.999	334.999	334.999	437.137	437.137	437.137	1	0	8653.76	7016.67	8652.69	4571.92	2407.01	19112.3	4261.14	4077.87	8869.17	9029.82	7431.68	7810.17	9239.22	3460.29	6843.96	5603.84	5478.36	5461.91	3644.88	7930.62	6640.66	4530.84
964	368.159	368.159	368.159	379.722	379.722	379.722	1	0	12299.9	10492	139531	13059.1	102991	3975.75	15316.7	28506.5	5834.38	9257.22	8126.12	14315.9	9849.94	9283.89	8555.98	7685.31	15274.3	7821.33	12146.8	21236.4	12444.2	9914.47
965	382.136	382.136	382.136	604.904	604.904	604.904	1	0	138190	73640.3	39599.8	108038	69551.1	122055	32728	86048.3	187078	32477.2	217474	156091	180931	60276	161397	93698.8	76437.7	115553	118362	89645.7	146625	75381.6
966	383.84	383.84	383.84	354.993	354.993	354.993	1	0	5025.18	5143.91	2947.16	6700.75	2454.7	4401.27	5198.4	5751.57	5195.17	3938.82	4137.19	3238	4927.37	2720.8	4401.31	3639.79	3807.2	4149.21	3519.85	3686.86	6688.46	6098.48
967	387.11	387.11	387.11	607.349	607.349	607.349	1	0	39748.4	110847	65857.2	52966.6	96856.4	6199.53	17898.8	119864	82168.4	0	173132	110953	105832	71444.5	103391	67683.8	41317.2	128307	69844.5	58241.8	91307.5	69329.2
968	391.028	391.028	391.028	363.409	363.409	363.409	1	0	3014.53	6629.94	4539.93	3389.81	15799.6	7925.21	4972.14	3213.26	5101.54	8042.17	5450.34	4979.32	5840.66	5286.08	6302.24	9525.4	5183.93	8069.19	6023.04	8567.35	7543.51	5253.77
969	403.002	403.002	403.002	366.544	366.544	366.544	1	0	6271.14	6520.34	7321.54	4874.7	10453.2	5339.89	5177.4	3523.82	6276.15	4603.75	6741.38	7672.43	6992.94	5286.72	7324.52	8566.48	3519.76	12589.3	5865.9	7810.3	5643.02	5622.91
970	405.896	405.896	405.896	361.669	361.669	361.669	1	0	5380.85	3988.95	4304.93	4788.74	3578.48	4634.88	4318.88	5399.39	4358.11	5469.46	5474.42	2679.07	5216.17	6483.12	5392.17	5715.76	5663.96	9115.44	2056.63	4843.94	4846	5304.68
971	414.095	414.095	414.095	480.279	480.279	480.279	1	0	21480.1	15384.1	7921.24	22976.1	37276.8	10016.3	30932	29649.6	15151.3	24441.6	14133.8	15200.5	20736.2	37456	18714.2	88129.5	12547.7	93273.6	12644.6	2611.53	12279.7	43653
972	414.908	414.908	414.908	364.539	364.539	364.539	1	0	9261.65	8971.96	8471.46	7396.66	5207.7	7341.33	4301.1	4193.66	8541.42	5602.32	4503.54	6563.12	7000.87	7456.78	5820.12	6514.25	5024.78	4565.91	4845.87	6418.43	8548.28	6447.1
973	420.798	420.798	420.798	354.066	354.066	354.066	1	0	88646.5	66528.6	67768	119417	68387.2	56841.4	88573.8	105478	71242.8	82744.5	78038.2	74253.3	129689	43824.3	74617.3	91264.7	60144.5	44320.6	79467.5	87216.5	98659.2	44793.2
974	426.038	426.038	426.038	467.796	467.796	467.796	1	0	1433.27	323112	329185	898.751	170114	1549.15	4353.34	305582	400559	359105	227425	1089.21	148863	1989.06	1145.42	196032	210500	1920.68	215809	28002	226622	652530
975	427.019	427.019	427.019	364.188	364.188	364.188	1	0	5279.72	4205.74	5056.47	4387.02	9354.26	2528.65	3657.7	4285.39	3883.5	7187.76	4334.79	2989.92	4874.63	3750.67	3102.08	9828.97	2710.75	20344.6	3645.69	4217.71	4095.64	3999.43
976	443.881	443.881	443.881	340.64	340.64	340.64	1	0	88852.1	62997.4	81611.8	48739.6	99915.2	68394.9	58210.2	97124.3	19313.7	62715.4	41032.2	35053.8	87959.1	37418.8	71184.4	105853	56789.4	57635.1	56132	22486.9	72059.2	25751.3
977	455.075	455.075	455.075	347.648	347.648	347.648	1	0	33304	15067.1	24904.4	47423.6	8367.92	8224.15	13640.8	4053.49	19969.9	16350.2	5947.07	10351.7	15200	19920.8	7312.75	26001.6	7697.7	12829.7	8180.16	9431.99	26262.2	6450.91
978	465.158	465.158	465.158	493.264	493.264	493.264	1	0	15504.4	62093.1	16423.7	34025.2	22052.2	6935.22	41237.7	67461.2	14026.6	12273	20635.4	74404.7	15451.1	18851.6	59717.7	76016.1	6508.92	114247	31932.7	8438.13	18463.1	14374.1
979	466.885	466.885	466.885	345.143	345.143	345.143	1	0	13963.8	9366.17	4544.52	16126.2	5898.75	6070.1	12700.9	9861.63	17205.7	13305	5759.8	9229.93	16791	6820.61	10484.5	3382.93	9128.79	9291.73	10691.1	5333.74	14647.8	4436.82
980	476.86	476.86	476.86	464.51	464.51	464.51	1	0	7204.89	13550.5	14916.6	3874.47	6945.74	8493.1	2763.32	5891.53	6751.84	20073	14601.2	13706.3	11498.1	3227.91	10465.5	5325.38	4396.45	10825.6	4180.83	1891.96	13937.3	4201.74
981	482.799	482.799	482.799	350.346	350.346	350.346	1	0	19996.2	7746.34	21047.6	17731.5	9369.92	17600.5	13381	21480.6	22179.1	21574.5	9045.67	19937.4	16489.4	5838.95	14404.1	11769.5	15913.9	7887.05	12956.7	19998.6	22848.1	12690.2
982	490.816	490.816	490.816	349.858	349.858	349.858	1	0	8449.13	6028.75	13604.1	6728.09	7739.18	9019.61	6297.42	12139.7	8709.9	7385.69	15657	14727.4	6888.83	4934.69	7198.34	5638.58	6358.88	6085.65	8759.02	11661.5	6553.39	13170.2
983	501.196	501.196	501.196	594.589	594.589	594.589	1	0	88807.8	102632	97753.9	28740.9	59414.7	104232	39182.6	139060	58023.6	51582.3	100782	139199	99462.4	48999.2	83473.7	121988	65042.7	131416	57771.2	68216.4	76015.5	93805.1
984	504.197	504.197	504.197	596.126	596.126	596.126	1	0	169543	166567	66962.8	628219	279778	121318	146166	250950	159486	155392	66028.1	136676	227286	93141.4	130654	246227	67627.6	296867	110848	106238	174297	96170.1
985	509.311	509.311	509.311	665.891	665.891	665.891	1	0	28274.1	16919.1	186810	71983.7	65858.6	11355.2	34465.3	161261	56230.4	29550.7	25331.9	35444.8	99077.4	75156.5	69609.8	84620.9	82154.8	77384.3	55882.6	52000.7	33837.2	55708.7
986	520.974	520.974	520.974	497.742	497.742	497.742	1	0	6131.47	18266	9918.5	3817.82	6269.31	4379.6	6513.72	9548.85	11824.4	8821.62	5241.15	5886.56	11979.6	4032.58	10519.3	8293.25	3640.8	9076.51	6538.56	13636.1	6099.7	3093.93
987	536.167	536.167	536.167	604.418	604.418	604.418	1	0	53295.3	56205.8	65738.5	123791	62558.3	21922.3	39951.9	28935.3	12770.2	9696.18	91168.7	29473.3	16530.6	7308.2	40785	38272.9	33313.9	82264.3	93531.1	34547.5	26125.8	49380
988	547.747	547.747	547.747	353.202	353.202	353.202	1	0	8692.81	8079.94	11083.5	9331.64	5215.88	6189.23	3345.29	6903	5091.17	9478.48	3347.38	13575.7	5870.45	4409.43	7151.03	7487.83	7216.2	7144.64	5780	7545.53	8150.79	11171.2
989	557.94	557.94	557.94	346.193	346.193	346.193	1	0	20688.5	3131.79	30777.1	36440.3	3578.32	11564.4	3665.05	1813.09	14551	19009.6	5255.02	3514.9	24040.3	34355.5	11818.6	6922.6	4310.97	9927.06	4140.93	7573.95	13996.3	2597.01
990	565.131	565.131	565.131	439.21	439.21	439.21	1	0	19797.3	13477	20898.6	7818.96	14437.4	15358.8	8991.22	18776.8	5432.41	14793.2	12517	24167.7	17346.4	17143.5	17157.7	3913.43	17410.1	9928.18	13149.6	18919.9	12345.6	21610.5
991	568.093	568.093	568.093	435.383	435.383	435.383	1	0	9545.94	7543.31	14811	5022.14	13635.6	3809.36	8425.33	8935.71	9316.18	5284.68	6462.43	10386.7	8037.26	9209.79	8069.27	23003.5	6577.25	8877.13	6671.16	7561.74	5124.62	7354.94
992	569.156	569.156	569.156	607.632	607.632	607.632	1	0	58882.4	101866	120291	112297	77640.4	14432	21763.7	104717	19141.3	89708.7	166520	115615	77031.4	72920.5	26771.8	70135.7	36833.7	69607.8	68806.8	39628.2	70985.6	84634.2
993	598.282	598.282	598.282	618.515	618.515	618.515	1	0	73618.8	135554	26750.6	134313	48019.8	102768	52058.9	137188	72777.1	32170.3	73873.1	92371.4	137997	1230.32	125308	134488	84803.5	195598	101774	73799.6	118791	79849.7
994	609.188	609.188	609.188	597.894	597.894	597.894	1	0	32356.9	45590.8	88374.7	47208.9	42120.7	46341.7	22201.1	61363.7	39600.5	15127.5	108893	66961.7	60798.3	57339.8	57513.1	115332	34733.1	113076	51898.3	14768.9	46292.9	36587.8
995	609.72	609.72	609.72	594.079	594.079	594.079	1	0	6986.94	27327.8	17128.8	26678.9	33572.7	32861.1	11322.8	23724.3	12181.4	36329.1	19397.6	16533.9	25430.2	11855.7	26715.3	26558.9	8090.81	28450.3	18648.4	16843.2	27730	17548.1
996	614.19	614.19	614.19	446.63	446.63	446.63	1	0	7206.59	16036.8	18734.3	22204.2	18677.9	8334.81	2574.9	10625.6	15154.8	9644.56	11498.5	15313.2	11638.6	9398.21	14860.6	15423.5	11641.9	17460.3	8889.62	9193.76	7721.44	4842.76
997	614.709	614.709	614.709	355.725	355.725	355.725	1	0	19720.6	14411.7	16301.7	16287	13366.8	11500.4	9902.43	19609.2	13079.7	13352.4	18662.7	16460.1	18521.7	10732.9	17637.4	9945.22	12917.6	9586.77	12067.2	16049	13175	18485.2
998	618.791	618.791	618.791	616.584	616.584	616.584	1	0	15928.7	13148.7	9528.37	13179.8	8709.35	42094.2	20803.7	12899.4	10864.4	10653.9	16946.8	11907.5	16173.7	3994.49	9585.19	24363.7	13552.6	22142.6	8575.65	12522.9	17423.3	9304.74
999	626.229	626.229	626.229	590.969	590.969	590.969	1	0	34073.1	286468	224428	228713	113848	295184	139413	214772	201992	256540	264944	245749	268329	257571	220022	259126	171969	330980	235646	154097	282453	191379
1000	632.177	632.177	632.177	375.165	375.165	375.165	1	0	6043.35	5358.19	10179.1	14945.9	11661.8	6580.22	3925.78	12620.8	956.446	10232	6119.64	4197.5	9538.34	6515.37	15662.9	12543.2	10963.9	13239.3	7492.73	2016.96	7162.3	11388.4
1001	633.721	633.721	633.721	594.079	594.079	594.079	1	0	7785.09	35640.2	15754.5	43586.4	23809.3	46336.2	29140.2	38558.1	36410.7	16148.9	39208.9	71449.4	39961	50192.9	41473.1	44006.9	23411.7	44858	31510.8	32025.6	21315.5	32196.4
1002	638.703	638.703	638.703	353.19	353.19	353.19	1	0	32280.9	29687.3	40942.5	34766.1	9531.05	12123.4	36739.6	63952.2	15966.4	18020.4	19655.2	34940.7	15732.8	18345.7	14908.6	26452.2	8884.37	24131.2	11668.1	38715.1	31947.5	18029.8
1003	649.286	649.286	649.286	472.148	472.148	472.148	1	0	4347.63	7580.88	11394.7	11767	7070.76	9806.21	4319.09	1700.71	5411.74	7337.62	8046.68	8941.5	8270.78	3526.75	7892.32	7086.48	3710.42	8727.42	2733.51	4408.08	4009.31	5420.94
1004	652.221	652.221	652.221	687.221	687.221	687.221	1	0	25290.4	17736.9	13935.2	37924.5	19132.8	26462.9	24545.5	15197.7	34190.6	21062.8	36059.2	34482.9	17342.2	36701.9	42717.2	24611.9	27123.2	42824.7	33975.4	15827.8	15388.3	16297
1005	653.304	653.304	653.304	622.968	622.968	622.968	1	0	64480.4	143106	63687.2	108039	57251.6	52461.9	65970.2	175668	76075.5	57720.4	104822	86604.5	97355.2	26113.2	95335.7	142737	133075	168381	106968	68132.4	93809.7	120591
1006	662.194	662.194	662.194	606.04	606.04	606.04	1	0	6729.58	70188.4	57125.3	59249.6	63041.3	7458.72	20630.9	63094.1	49672.3	7698.13	76037.7	29283.7	54465.3	308504	37920.7	8239.78	33121.3	54913	50493.8	51517.3	60530.3	60368.7
1007	700.209	700.209	700.209	605.088	605.088	605.088	1	0	2217.76	20457.1	25616.9	26932.2	24475.8	8820.36	12324.6	32433	28229.3	1592.24	35694.6	26910	35054.8	27688.5	17198.4	13696.4	21608.7	26863.5	27891.8	19381	22354.7	13269.1
1008	725.34	725.34	725.34	618.754	618.754	618.754	1	0	46914.1	68880.2	76202.6	63727.9	43804.7	53222.5	44939.3	51208.5	48029.5	39498.3	56247.3	41659	60764	20831.5	58236.6	86289.3	74048.5	160464	64102.7	7774.04	51377.8	76220.4
1009	728.634	728.634	728.634	353.118	353.118	353.118	1	0	9157.58	8014.79	16847.4	13434.8	12506.8	6313.58	10194.5	10402.6	20927.9	15128.8	18659.2	8535.34	10591.1	11720.4	12752.3	12947	10867	11544.7	11382.5	10047.9	12075.3	10300.4
1010	737.26	737.26	737.26	592.133	592.133	592.133	1	0	27783.7	55816.9	5874.21	30651.5	40119.1	37686.3	13983.9	48711.4	43124.9	52280.9	47593	21795	30243	61871.5	28458.6	51045.9	12945.8	31502.8	39046.3	26629.8	37206.8	36891.8
1011	762.696	762.696	762.696	610.289	610.289	610.289	1	0	12236.6	8278.15	12950.8	10893.2	23610.8	5492.21	10194.1	27944.7	25301.1	4928.26	30187.1	32410.7	27390.8	12629.4	17855	17280.5	24573.1	10598	11122.9	17882.9	35015.8	10377
1012	768.082	768.082	768.082	392.586	392.586	392.586	1	0	4499.51	1639.82	7293.53	7498.67	5436.53	4624.57	2151	4789.42	6446.83	6481.86	5414.08	5662.46	6106.72	5503.65	3664.81	6284.21	4899.09	7065.67	4862.58	3525.42	6812.17	6376.27
1013	783.184	783.184	783.184	390.737	390.737	390.737	1	0	9556.99	5797.88	6790.51	4375.45	8310.28	7405.85	6143.31	17820.4	2268.09	5351.11	6384.02	3810.07	7852.83	7307.55	5547.51	6538.5	4250.73	5386.75	7197.23	5761.65	4573.22	6443.47
1014	783.203	783.203	783.203	606.081	606.081	606.081	1	0	6927.2	36481.9	16485.5	31987.5	19098.9	7601.33	12869.4	38924.6	36003.9	1375.78	43152.8	30135.6	36417.9	64994.1	12478.4	13778.9	31290.5	51794.9	8200.86	17228.8	23872	28495.7
1015	787.26	787.26	787.26	376.526	376.526	376.526	1	0	12033.1	8296.45	25354.5	14385.3	12291.1	5241.57	9259.15	12497.9	7331.48	6323.78	8122.06	3149.95	7436.07	12574.7	9644.57	19057.1	1284.73	16358.3	3275.53	6736.43	9611.07	14595.5
1016	801.805	801.805	801.805	344.63	344.63	344.63	1	0	21249.4	32908.3	19967	18861.4	24542.1	9903.49	12787	19686.1	19903.1	21858.7	5426.54	22262.5	12057.6	16553.9	24871.2	27871.8	21106.6	23835.5	16448.9	18731.8	22405.3	13521.8
1017	809.157	809.157	809.157	379.098	379.098	379.098	1	0	24003.8	19609.7	22436.7	27010.3	13951	15792.6	13774.5	17011.7	19155.4	16379.3	27369.4	26477.3	20330.7	9455.75	31451	28619.1	24180.8	25929.1	17730.6	17816.6	13649.2	24468.3
1018	810.633	810.633	810.633	354.386	354.386	354.386	1	0	18725.6	15110.4	23771	17791.3	12554.2	10440	4110.51	15908.9	19501.4	11967.6	20900.7	17585.8	14411.8	15529.6	16810.1	8316.1	10492.2	14002.5	9675.83	22761.8	19260.8	10483.2
1019	818.066	818.066	818.066	394.578	394.578	394.578	1	0	20222.2	11286	8490.91	17132.8	9861.9	23223.1	3356.14	15679.5	13410.3	6123.28	4401.48	30088.3	20281.1	5384.99	17566.8	10623.6	9634.32	8843.07	10342.2	6888.8	17957.4	12345.5
1020	826.356	826.356	826.356	585.205	585.205	585.205	1	0	20527	56853.2	45603.4	43078.5	45235.2	11265.4	30931	28148	37353.8	46762.9	43195.1	52198.1	41294.1	11193	34626.9	60617.6	13847.1	48729.9	24051.1	24618.1	34085.9	10078.9
1021	848.473	848.473	848.473	360.903	360.903	360.903	1	0	7147.33	5982.12	8149.43	8246.29	3831.53	6035.43	2854.87	6658.58	8533.24	5955.82	6868.97	8909.65	6759.86	7155.66	9241.63	5583.81	5171.06	7162.71	6072.39	6506.98	5606.39	7634.09
1022	849.829	849.829	849.829	342.306	342.306	342.306	1	0	17531.6	6950.49	7904.5	13897.8	4369.43	8147.11	13714	7094.81	7977.62	13130	7179.21	8824.17	15931.7	5182.5	5753.2	9711.21	6251.55	9796.29	10857.6	6964.33	11800.4	2372.17
1023	852.596	852.596	852.596	354.076	354.076	354.076	1	0	20085.2	13325.3	17800.8	12293.4	17178.1	19874.1	14978.3	15184.8	19114.3	18013.7	18373.9	12369.4	18284.1	12815.1	28964.1	15644.6	20779.8	12918	16176.1	14940.6	17867	16767.6
1024	856.28	856.28	856.28	591.382	591.382	591.382	1	0	22993.2	43528.5	46264.8	42999.5	38138.7	46893.1	30655.9	37170.9	32006.9	24413.3	35884.6	36151.2	42484.3	56894.1	29298.7	46401	14981.3	41082.6	27520.4	29238.1	11229.3	26677.4
1025	874.58	874.58	874.58	353.751	353.751	353.751	1	0	19598.4	6746.87	15008.5	11707.1	14879.3	20615.1	8013.42	19711.7	16234.1	17524.2	11077.3	15723.4	11963.3	14522.2	23067.2	14283.1	21470.7	11350.2	15836.2	19123.4	12506.2	16764.3
1026	989.256	989.256	989.256	435.353	435.353	435.353	1	0	4859.91	4434.42	12577.5	5547.73	12552	1600.59	16503.1	4819.98	9003.94	3177.46	5097.99	9760.42	4356.77	2770.97	11164.4	34507	4519.75	24915.1	3061.05	4141.11	3334.29	4885.96
1027	1099.37	1099.37	1099.37	590.039	590.039	590.039	1	0	16923.5	29396.3	28756.8	28675.2	22151.9	28976.5	23197	25461.9	14867.7	25619.4	26450.7	16504.8	29973.4	24379.6	24278.3	18312.2	17300	17237.9	29021.6	20724.3	33576.3	24831.6
1028	1162.38	1162.38	1162.38	596.494	596.494	596.494	1	0	3446.31	18286	24162.3	16387.2	23892.3	20843.1	15794.8	15249.5	14499.9	9792.99	11184.1	18394.4	22658.8	14655.1	22299.9	25830	14282.4	9575.19	20036	15032.4	29407.1	16649.9
1029	1194.44	1194.44	1194.44	384.958	384.958	384.958	1	0	5173.53	2718.8	5789.89	3646.12	4858.78	3776.91	4601.79	3577.73	3591.28	8872.66	3303.46	5721.56	4218.67	2727.16	4782.36	4783.33	2492.89	4055.42	1885.1	2805.76	5192.06	5560.63
1030	1262.15	1262.15	1262.15	462.466	462.466	462.466	1	0	2636.64	6907.94	8599.08	2947.39	2669.28	4268.05	5909.81	5988.49	8003.22	6087.94	5365.51	4386.82	2732.55	4149.8	4121.41	4052.93	4448.02	5501.86	6692.29	2554.04	5754.25	3945.85
1031	1681.21	1681.21	1681.21	463.197	463.197	463.197	1	0	3338.86	6091.37	10114	3458.63	5645.1	2649.93	4899.17	9303.72	8877.04	6902.75	3922.16	4206.92	2927.78	4048.83	3638.24	6715.09	3949.66	4935.66	5475.32	4323.86	5638.15	7404.98
1032	1683.21	1683.21	1683.21	462.167	462.167	462.167	1	0	1236.16	2583.53	4063.14	1213.18	1787.79	1212.81	1694.86	3394.42	2511.36	1450.29	1931.95	939.727	1146.45	1977.34	1572.05	2456.16	1444.29	2418.92	4621.64	2450.81	2264.27	3976.48
1033	1683.43	1683.43	1683.43	459.122	459.122	459.122	1	0	5313.66	5844.3	4929.3	5972.73	5813.79	3980.45	2117.28	6354.63	3448.39	4956.12	8185.95	7681.88	5296.41	4976.01	6300.23	8843.9	3420.71	9508.12	3975.57	4307.5	5525.08	5284.05
1034	1782.48	1782.48	1782.48	458.539	458.539	458.539	1	0	7286.68	5758.34	5856.28	4553.69	3740.04	8195.13	6419.42	4843.6	4953.71	4763.58	7863.49	9579.8	6592.02	3233.89	5190.75	6278.12	3102.61	5842.59	4158.85	4432.2	4107.42	5152.25
1035	127.286	127.286	127.286	339.49	339.49	339.49	1	0	85933	871.455	119465	124338	160942	68106.3	112115	212636	38749.7	107710	44501.2	106840	45035.4	78791.4	57627.2	1142.56	69843.1	153933	43165	49317.5	71368.2	67520.2
1036	128.099	128.099	128.099	463.503	463.503	463.503	1	0	189783	31206.1	87694.2	144283	57652.1	379013	58976.9	90716.2	120203	84429.7	97211.5	128673	136833	53404.9	138058	121944	49572.2	136283	46849.2	37382.6	26067.4	92455
1037	131.023	131.023	131.023	607.417	607.417	607.417	1	0	693114	779543	505436	301784	555833	94681	315067	657769	1.02119e+06	609877	581486	1.37225e+06	1.11311e+06	363009	320183	453436	274542	678092	366913	667416	860405	560957
1038	144.187	144.187	144.187	391.69	391.69	391.69	1	0	739285	49347.6	1.04463e+06	280598	113822	981072	25185.2	482602	95972.1	67654.2	4.14192e+06	303975	50408	162445	215833	1.00383e+06	1.22024e+06	1.99244e+06	67683.4	73237.5	46726.7	642819
1039	158.046	158.046	158.046	608.729	608.729	608.729	1	0	437247	138934	108143	194342	229082	377038	298409	283714	242964	258470	348147	377493	297761	167063	146618	267160	171263	378847	243414	222827	205260	139118
1040	198.124	198.124	198.124	360.322	360.322	360.322	1	0	8994.2	8974.83	23668.1	8991.57	17962.8	2982.96	5103.8	10729.1	3956.6	4248.43	2928.37	5474.39	7684.07	10296.5	2676.9	11820.3	6143.2	13185.2	2675.31	6035.41	8581.88	6019.38
1041	215.012	215.012	215.012	495.27	495.27	495.27	1	0	1.43073e+06	1.95443e+06	1.01303e+06	1.33561e+06	883411	1.39332e+06	559290	788744	2.11202e+06	1.66193e+06	2.39343e+06	1.01106e+06	953508	345745	3.49617e+06	886103	1.11441e+06	2.11978e+06	1.14859e+06	1.4389e+06	593854	1.94379e+06
1042	218.121	218.121	218.121	378.169	378.169	378.169	1	0	30355	38531.2	21195	15519.9	40940.7	7594.18	3430.51	21064.3	8319.04	5358.19	18949.4	19183.7	15431.2	7870.89	3732.18	19669.5	9737.01	35399.9	8280.05	24996.1	17240.5	12926.6
1043	220.146	220.146	220.146	491.746	491.746	491.746	1	0	385199	241212	483902	233607	155684	101523	136856	225527	130704	98308.4	126132	174113	297385	462371	134077	110554	58338.8	83590.5	204371	111277	185208	275842
1044	226.069	226.069	226.069	610.342	610.342	610.342	1	0	206474	173054	165387	208020	116182	77875.4	153855	54388.9	173212	121654	189170	373768	103787	38679.3	79458	203709	165357	306602	114764	147333	323142	80126.6
1045	242.608	242.608	242.608	611.791	611.791	611.791	1	0	12479.8	21504.1	23425	13598.1	16694.8	17590.2	15240.8	10367.1	22798.6	23224.2	11350.7	8012.81	23476.8	9962.68	22898.2	25340.4	14282.3	12319.6	14089.5	16072.4	19899.8	2781.27
1046	243.235	243.235	243.235	378.232	378.232	378.232	1	0	8364.61	6197.08	24342.9	13585.6	15295.2	10289.2	7156.91	16351.1	886.392	25670.1	9196.57	8270.01	5752.44	18212.4	3689.24	4755.91	5709.58	6220.21	6984.52	12679.5	132411	11452.9
1047	247.974	247.974	247.974	352.332	352.332	352.332	1	0	9628.55	7525.43	3411.57	6909	8833.86	7440.2	3381.45	11428.6	2754.46	4251.23	5556.71	9022.64	5870.94	7635.59	6931.33	10151.3	3839.47	5712.54	6236.49	8476.66	5503.97	9083.08
1048	251.082	251.082	251.082	608.138	608.138	608.138	1	0	224492	215065	162221	78599	243240	117941	142374	282512	172236	185571	333574	273312	235244	122783	201276	396919	116332	164009	142703	176026	205444	225509
1049	255.795	255.795	255.795	337.598	337.598	337.598	1	0	1442.25	4232.87	4364.68	4554.14	3992.5	1809.58	3324.26	1803.76	1395.57	3536.87	1352.96	3270.43	1597.09	3702.41	3595.22	3788.88	2495.12	3347.37	2754.56	3232.49	3553.61	3922.61
1050	266.926	266.926	266.926	346.978	346.978	346.978	1	0	100205	36294.5	49408.9	64779.8	54347.9	78086.1	80086.5	39644	108706	85022.4	84123.5	81703	52173.2	40230.6	80634.3	21779.1	103624	69090.8	81291.7	21156.7	75941	4066.68
1051	270.943	270.943	270.943	348.141	348.141	348.141	1	0	8953.25	7956.52	33041	45202.7	28274.4	27068.5	8263.26	9881.33	27390.8	23680.5	6215.82	16015.4	11496.8	30827	26774.4	18182.7	7872.43	27490.7	11562.8	11581.2	26370.3	1972.1
1052	287.129	287.129	287.129	376.449	376.449	376.449	1	0	9724.34	10369.8	15217.4	7930.41	11987	43192	9022.14	6744.18	6914.53	5499.17	11386	9083.59	7872.51	9751.09	9784.3	5833.9	4134.46	10219.2	9157.89	13040.5	6805.72	10074.5
1053	289.109	289.109	289.109	602.383	602.383	602.383	1	0	242219	381342	112765	178211	310431	189073	165279	416237	154811	100246	271667	533029	223254	217761	310807	407105	279909	384250	259642	233780	215964	50503.5
1054	294.157	294.157	294.157	617.291	617.291	617.291	1	0	271823	186808	91993.3	304381	132871	206810	87657.7	655612	34923.8	116017	227354	233386	190151	0	152805	233357	103416	253620	194783	138913	139284	104467
1055	298.158	298.158	298.158	585.776	585.776	585.776	1	0	49342.6	18528.2	255951	21510.5	307336	102872	0	85249.7	49119.1	39097.8	13962.4	23001	30104.8	46287.9	8041.62	121377	82921.8	65391.6	29512.8	140442	92424.9	11112.5
1056	307.067	307.067	307.067	670.649	670.649	670.649	1	0	64858.1	55076.4	31638.2	241126	298373	9173.4	26857.4	651809	118623	341922	19755.2	19990.8	125366	26469.2	137253	69893.8	108705	84788.9	339980	133977	203334	142547
1057	310.937	310.937	310.937	341.202	341.202	341.202	1	0	2822.23	14512	48953.7	6493.31	57722.3	85853.9	8552.79	18209.1	12113.5	5093.11	65316.5	16367.1	3140.64	12522.2	38849.9	15541.5	17448.9	23251.3	11679.9	39695.7	7513.07	40961.7
1058	311.017	311.017	311.017	673.457	673.457	673.457	1	0	90532	55980.5	70748.6	562907	387728	7059.09	23064.7	555439	223300	349476	46500.2	82533	139461	28579.7	380630	73776.8	141840	83798	199615	163909	277281	200558
1059	315.071	315.071	315.071	397.053	397.053	397.053	1	0	37963.8	41957.1	32395.8	18071.3	10796.5	64084.2	27394.7	20157.7	31742.1	46399.3	63834.9	36919.1	56715.3	27166.8	25214.7	37786.6	20315.1	40499.8	29764.2	49755.4	51093.2	34286.9
1060	320.288	320.288	320.288	478.262	478.262	478.262	1	0	4537.19	5402.42	4298.09	8660.44	9532.18	2757.75	4428.96	25184.3	3027.47	4537.23	5529.87	4898.05	6938.74	1412.45	9355.72	4386.06	2884.98	4566.89	34662.9	5182.53	3696.62	6082.75
1061	328.146	328.146	328.146	609.184	609.184	609.184	1	0	912956	813274	3.62149e+06	541283	1.19446e+06	749761	1.11682e+06	1.1919e+06	1.43601e+06	1.29042e+06	2.14959e+06	1.96095e+06	2.49286e+06	1.36592e+06	1.42207e+06	2.49702e+06	826596	2.25706e+06	823945	706928	946769	1.59112e+06
1062	328.892	328.892	328.892	342.309	342.309	342.309	1	0	246331	278877	18664.9	95144.5	59626.6	3963.57	162870	206852	127212	188361	54092.4	225552	350878	14254.4	36238.8	3088.33	21844.7	52014.2	86078	158127	178274	124364
1063	330.859	330.859	330.859	351.656	351.656	351.656	1	0	30217.1	26150.9	36782.5	36524.3	24076.8	21757.2	21026.1	46797.6	27635	33958.1	13499.6	17836.6	31878.4	13304.4	24233.6	26003.1	20696.1	15121.8	18916.3	30482	38550.3	55572.8
1064	343.133	343.133	343.133	585.178	585.178	585.178	1	0	19540.3	68303.5	53343.8	79317.6	65918.6	80913.5	19777.6	65445.9	29051.4	15097.5	365135	35335.3	14104.4	52248.6	49845.8	98837.4	29489	0	39314.9	118187	57129.8	232318
1065	344.886	344.886	344.886	348.087	348.087	348.087	1	0	126685	10649.5	5667.85	8914.36	6846.5	6232.36	6735.85	5454.7	8910.94	83284.1	2870.9	8325.2	368001	3050.34	5970.49	6790.83	3054.23	5713.59	5515.14	11223.1	58126.4	8738.65
1066	346.594	346.594	346.594	471.117	471.117	471.117	1	0	7209.85	18285.3	25179.9	14598.5	9256.14	14331.3	5618.99	27532.8	21002.4	29608.3	8595.33	20328.9	25213.7	8523.62	17065	6945.34	5589.42	20996.9	15887.1	9658.65	21679.2	3994.03
1067	368.205	368.205	368.205	638.988	638.988	638.988	1	0	138680	167470	315781	108525	203846	123001	91999.7	187309	144172	260766	23648.1	158771	91522.6	90298.8	122336	111520	176118	280623	92462.8	75024.7	101062	204419
1068	383.169	383.169	383.169	383.112	383.112	383.112	1	0	3698.43	1080.75	7480.47	3066.61	10382.1	1326.1	2275.26	4295.46	1765.26	1630.84	5384.7	3130.07	2924.24	2431.1	13626	1204.28	5316.13	9572.74	2161.88	7300.57	2921.93	5365.84
1069	384.847	384.847	384.847	355.819	355.819	355.819	1	0	8313.42	3064.77	7689.67	4733.03	17522.7	31740.3	4719.97	35415.2	10015	40453.4	17103.8	7120.18	1351.92	16732	32853.3	47319.8	26035.8	5155.28	23414.9	35906.6	11283.9	40560.1
1070	386.25	386.25	386.25	700.994	700.994	700.994	1	0	246301	240515	179992	263739	161735	129503	227830	290010	121968	177021	140934	135341	396235	116889	88397.2	206678	182709	126091	54468.2	123733	334124	128428
1071	394.789	394.789	394.789	359.627	359.627	359.627	1	0	6612.74	3888.07	5101.05	4811.25	4553.3	7077.26	3496.55	4641.44	7755.7	5401.87	5280.31	7656.92	3850.23	4373.66	4892.65	5932.08	6387.63	4004.69	2694.04	5824.85	5322.38	4773.5
1072	395.108	395.108	395.108	395.058	395.058	395.058	1	0	7100.37	8737.02	7730.37	12951.7	12317.7	9128.56	6780.53	8856.23	3875.11	13107.4	13810	9388.09	12039.6	8186.93	10022.4	10002.7	11521.4	12548.1	10456.3	9278.92	12470.3	4717.27
1073	421.192	421.192	421.192	417.718	417.718	417.718	1	0	14659.9	16396.8	23962.1	18532.1	14488.7	8705.69	8664.57	20677.2	12252.5	17712.2	20067.4	10321.7	14240.3	9139.2	15419.3	19853.9	14801.5	19567.5	5545.8	10924.2	17853.5	17131.5
1074	433.919	433.919	433.919	345.706	345.706	345.706	1	0	6388.53	19114.9	2967.08	6555.02	5392.8	47060	10870.3	18274.3	5721.67	7252.25	53930.8	25344.9	16186.6	14941.9	25505.7	23154.8	3834.27	35216.9	15103.1	21809.9	9669.27	31750.7
1075	442.109	442.109	442.109	609.871	609.871	609.871	1	0	29093.2	91835.8	26658.8	88893.8	70619.3	0	8938.37	61534.5	74255.4	0	93506.7	141508	110021	21353.7	74112.4	44872.7	69069.5	74286.5	31673	35851.1	98016.9	38962.1
1076	442.611	442.611	442.611	437.216	437.216	437.216	1	0	1720.15	2288.99	5106.1	2626.46	4147.89	1483.11	3059.27	4328.64	2850.83	2435.81	2459.67	3972.38	2575.94	2014.97	1193.07	3003.67	2248.3	3397.15	2567.05	2440.92	1162.41	3917.01
1077	443.631	443.631	443.631	336.126	336.126	336.126	1	0	3005.74	1899.8	1946.62	3003.74	1433.41	3341.12	3993.43	5071.51	4292.24	4546.18	3285.2	4100.16	5918.43	3397.73	3926.55	3814.49	3592.26	3883.26	3945	4102.77	2620.49	2163.81
1078	448.109	448.109	448.109	608.346	608.346	608.346	1	0	42096.7	36099.9	22340.6	53938.2	79141.3	5788.47	15214.2	114688	123274	0	121380	177235	100837	16420.9	46971.9	34201	87209.2	106356	55554.3	57263	43505.3	92276.6
1079	453.265	453.265	453.265	605.164	605.164	605.164	1	0	450826	869527	20896.2	151883	54885.7	409131	58965.2	81922.5	236164	361696	226528	366114	77356.8	68700.8	389004	678980	43706.8	166463	91212	95725.7	151837	32633.8
1080	467.823	467.823	467.823	350.791	350.791	350.791	1	0	5644.7	2629.86	4829.18	7764.16	5802.92	6056.05	4671.52	8490.49	5955.43	7076.58	3493.05	6008.3	5425.51	4997.92	7181.43	4440.01	2609.59	4613.27	5912.43	5007.74	5215.2	10505.2
1081	470.13	470.13	470.13	501.632	501.632	501.632	1	0	23844.2	465231	164036	126989	95001.5	225444	1226.75	123635	123246	105617	60425.3	28460.3	224150	60418.3	7265.83	204776	24648.3	61588.9	144967	25303.5	105348	195406
1082	470.286	470.286	470.286	685.163	685.163	685.163	1	0	129632	450437	1.32629e+06	376480	47486.2	450894	188214	181355	155980	166848	558202	240860	214061	241897	423243	165319	743113	757109	217096	106487	94582.6	870970
1083	485.104	485.104	485.104	608.436	608.436	608.436	1	0	148958	329781	139547	112190	142378	613.31	35493.2	276060	393477	0	262590	316024	439046	48008.7	134743	155019	100836	256113	128564	223163	430216	152175
1084	492.818	492.818	492.818	349.143	349.143	349.143	1	0	16405	6859.33	11321	8081.3	5280.79	12098.7	10975.5	10799.9	12573.1	12518.3	8647.53	16964.5	12296.6	5389.18	5567.33	7769.28	11558.4	5223.66	5388.83	27065.6	7669.11	7669.82
1085	526.78	526.78	526.78	354.066	354.066	354.066	1	0	21426.4	13932.5	21845.9	21289.9	22678.5	38890.5	24367.5	18321.9	28223.5	23101	30928.3	19918.2	20718.7	25584.6	17835.5	21334.1	22986	23004.4	21589.4	36369.9	8557.39	9792.23
1086	533.738	533.738	533.738	352.796	352.796	352.796	1	0	709.709	4095.77	5508	3710.51	4992.8	6958.25	4169.94	2578.87	4674.21	5492.23	3974.52	4378.23	4181.98	4444.01	5957.74	5135.62	4791.89	5767.29	3816.45	4744.35	4174.4	3762.49
1087	544.15	544.15	544.15	606.702	606.702	606.702	1	0	156295	267884	78195	123501	160484	294130	189181	222295	53897.2	257807	114766	61271.2	272437	125953	190878	273180	84946.5	289817	153209	141049	323871	146487
1088	547.22	547.22	547.22	595.481	595.481	595.481	1	0	70756.3	75810	81996.9	76773	34783.2	63866.3	36575.1	74112.4	55840.1	22552.8	77686.3	32050.9	83802.5	11453.6	58751.5	79580.1	44743.1	109935	62790.3	18604.8	56195.9	26382.1
1089	552.702	552.702	552.702	360.285	360.285	360.285	1	0	14566.5	5797	8978.07	13145.3	2531.25	8827.64	8744.9	5118.97	16531	4818.2	15461.9	11199.3	5700.57	9013.97	12536	6673.6	4529.54	10589.5	5672.9	12030.2	7968.86	12794.6
1090	572.397	572.397	572.397	735.393	735.393	735.393	1	0	515196	123057	320697	137857	1.36383e+06	105162	59397.4	96360.5	131260	37689	6.05988e+06	111407	460735	61034.6	364368	480158	235455	183426	79227.1	92015	59760.7	147477
1091	609.687	609.687	609.687	604.372	604.372	604.372	1	0	7438.05	26791.8	12107.7	29113.2	21977.4	40420	10541.1	16281.1	13261.5	37589.4	19618.5	6748.15	10943.8	22448.1	23480.5	15722.2	15175.1	21405	27962	14283.5	16854.6	20248.5
1092	610.158	610.158	610.158	607.485	607.485	607.485	1	0	11692.9	202971	271479	71893	204594	21779.6	38642.1	254509	56283.4	251722	268367	14217.3	189054	1.47957e+06	119123	20285.6	104246	225244	157689	118169	267807	187086
1093	615.086	615.086	615.086	490.259	490.259	490.259	1	0	106809	109460	43115.1	15210.7	43750.8	46032	69979.1	64840.1	170464	89877	13232.1	67474	122050	47193.7	14249.8	17129.3	40591.4	4319.09	128365	256901	139704	72401.1
1094	646.721	646.721	646.721	352.54	352.54	352.54	1	0	25878.6	18183.2	20800.3	23155.4	25632	24578.4	17414.6	27568.3	27899.9	29904.4	11681.3	23131.1	27302	17394.7	23608.5	18524.8	15799.8	15489.8	21561.8	27965.5	29806.9	25409.3
1095	668.191	668.191	668.191	584.965	584.965	584.965	1	0	24034.4	175862	21721.2	42955.2	90566.6	80602.6	43182.1	96781.9	63902.1	22423.2	151321	154299	107739	103084	87853	113074	22010.9	169894	57728.1	55717.6	64483.6	93799.2
1096	672.589	672.589	672.589	361.314	361.314	361.314	1	0	9161.58	5528.84	9207.09	8880.93	2915.46	13045.7	2452.76	5652.18	13372	7833.72	7221.49	11489.4	6564.06	3884.3	9531.66	4030.57	7196.66	3090.17	7805.02	10637.8	6621.83	5270.9
1097	698.245	698.245	698.245	594.567	594.567	594.567	1	0	29559.3	53492.3	56801.9	52368.3	48509	9996.15	36997.5	49772.3	45729.1	49821.8	57532.5	45090	62118.1	121419	40412.8	30042.8	19571.3	65216.9	15595.6	29168.5	12608.9	26071
1098	702.231	702.231	702.231	594.8	594.8	594.8	1	0	3946.34	75682.4	67370	27504	14983.6	40174.5	16398.1	47874.9	24306.7	7525.98	106443	44381.1	36969.8	80594.6	31194.7	51407.7	47177.1	69008.5	27521.1	26214.2	10593.8	18880.8
1099	705.324	705.324	705.324	619.898	619.898	619.898	1	0	46138.5	60463.9	48030.6	43533.8	31815.6	36184.2	29318.4	58727	43729.9	25754.8	62488.1	34219.3	28637	0	88521.8	75819.4	52939.3	71456.9	49462.6	28258.2	42197.5	76206.8
1100	731.244	731.244	731.244	594.18	594.18	594.18	1	0	46671.2	30496.6	18008.7	63913.1	55522.4	40421.9	51171.7	46402.3	54214.3	65839.5	64649	68661	13015	4.17e+06	57506	58614.5	29870	49417.1	53933.7	12324.4	50444.3	25406.6
1101	743.202	743.202	743.202	604.877	604.877	604.877	1	0	2965.26	34690.2	11081.4	24789.1	26008.1	5140.68	5419.89	31915.5	25675.3	0	37568.6	10344.9	30659.8	49314.5	10553.3	8615.42	30202.4	30718.5	26391.4	17422.4	27112.5	13043.8
1102	748.193	748.193	748.193	607.485	607.485	607.485	1	0	8163.78	39009.8	7180.64	31117.5	26405.7	3646.28	5632.96	33063	9635.17	719.661	60799.1	44805.5	30822.2	188857	13727.2	3595.82	18156.1	37045.4	19645.1	21557	25207	19484.7
1103	761.112	761.112	761.112	379.257	379.257	379.257	1	0	4055.89	10088	4427.06	6538.29	6423.55	3425.53	2877.65	7468.18	10399.4	8052.24	6045.38	10345.8	9254.38	8394.69	5097.45	6422.83	8011.61	3974.62	5172.52	4260.17	8140.52	8800.98
1104	784.18	784.18	784.18	606.632	606.632	606.632	1	0	4157.57	29980.9	12913.3	15079.6	19096.4	5477.91	8229.83	25921.6	22741.3	1425.52	30750.5	19701.3	25529.1	88643.8	18432.3	5188.41	16517.4	16194.9	20677.4	17735.2	20706.6	12983.2
1105	788.512	788.512	788.512	360.421	360.421	360.421	1	0	8880.74	2471.57	7003.67	8025.5	3916.93	8934.78	1755.97	4475.54	9008.45	9212.46	6225.04	8246	5375.33	5743.33	6463.47	3874.74	6993.75	7399.13	5567.56	7773.22	2492.51	6530.65
1106	792.216	792.216	792.216	603.03	603.03	603.03	1	0	2750.5	18469.1	10531.5	17348.7	11794.7	18101.7	5780.08	15982.9	12973.8	2946.38	16385.3	15378.7	21050.4	59281.2	15185.3	7282.96	13765	19676.8	10266.7	8454.28	15491.9	14620.2
1107	802.195	802.195	802.195	609.08	609.08	609.08	1	0	2700.7	21339.9	13743.7	24177.2	20050.9	8330.37	2256.48	26500.4	14966.4	5043.59	29937	22295.6	17831.8	113316	17818.1	14218.8	19500.2	24774.7	8580.25	9731.45	17916.7	16132.8
1108	821.215	821.215	821.215	589.572	589.572	589.572	1	0	10233.9	50724.7	56975.2	72487.7	30687.9	67447.3	24831.1	28889.2	55512	9328.09	43299.4	11323.9	40510.7	151285	36415.2	37236.6	37127.2	49375.3	22277.9	29399.1	29685.1	11543.6
1109	840.249	840.249	840.249	374.197	374.197	374.197	1	0	8293.93	8522.21	9899.46	9104.97	8927.57	5484.87	7066.95	10681.3	4401.84	7051.61	12124.8	1998.1	8169.19	5208.3	10462.5	8659.32	10106.2	9028.12	3453.38	5146.57	7377.98	9434.23
1110	877.305	877.305	877.305	593.565	593.565	593.565	1	0	13492.8	64269.7	21249.6	40728.4	43696.6	67607.7	10820.8	51194.1	32474.3	16836	47803.2	45893.3	54534.5	52761.5	46543.6	50029.5	29254.6	64101.4	32095.5	31541.4	65117.2	34237.1
1111	905.473	905.473	905.473	609.389	609.389	609.389	1	0	7196.82	68454.4	11425	27856.6	49825.8	6823.06	21021.7	60924.3	67205	5344.16	28714.5	107972	35102.2	97864.3	26145.6	9332.64	54201.5	33936.8	17323	15910.6	49390.1	39937.3
1112	936.328	936.328	936.328	594.079	594.079	594.079	1	0	5639.7	21694.8	13001.3	10950.5	4251.24	23850.8	10265.4	15493.1	10011.6	4243.55	21647.4	5310.41	11923.2	20668.3	8943.33	16136.8	20882.6	26635.9	11936.9	13245.5	8912.56	18880.2
1113	974.193	974.193	974.193	608.738	608.738	608.738	1	0	4584.16	15905.9	8394.58	13787.9	13190.5	5023.78	5991.33	13293.3	17384.9	6589.04	21917.8	18875.4	6362.73	12131.2	7357.5	7041.97	11578.8	7296.29	10162.1	5431.79	9727.36	7312.48
1114	1030.85	1030.85	1030.85	589.319	589.319	589.319	1	0	9411.81	15001.1	13190.6	13958.3	12543.7	13610.7	8342.91	9497.38	8247.57	17784.7	12861.4	12882.2	13311.8	11094.3	4565.27	13659.6	8091.37	16037.9	11247	9080.44	16014.5	10660.1
1115	1032.19	1032.19	1032.19	374.166	374.166	374.166	1	0	19726.3	16664.1	10412	12197.3	8464.97	9192.65	9187.76	10828.9	6539.45	8171.08	25421.2	13491.9	17217.2	8567.64	8953.25	16414.6	11995.9	6644.91	10267.9	7509.29	8284.85	18202.8
1116	1061.42	1061.42	1061.42	619.737	619.737	619.737	1	0	16093.5	36011.8	15606.5	20836.9	10630.7	27228.3	13195.1	14639.2	17811	12381	24468.2	17196.1	19731.4	5337.9	18773.5	23391.1	10344.4	25978.7	15082.2	13505.1	17926.9	15803.7
1117	1091.21	1091.21	1091.21	435.383	435.383	435.383	1	0	3153.59	2783.96	7569.95	5185.57	9275.15	1238.42	5258.9	3559.7	5228.43	2117.36	4441.56	7508.11	2300.9	1784.63	11610.9	11064.3	4105.22	13875.7	2159.53	2934.8	1261.54	3444.43
1118	1138.25	1138.25	1138.25	395.548	395.548	395.548	1	0	10265.8	9905.45	7274.56	6578.95	7482.33	5492.53	3485.17	12274.1	4691.09	7812.75	6398.9	6357.96	6721.44	4929.62	4715.41	8401.63	4563.66	6934.63	5161.6	4613.82	10720.3	10180.3
1119	1159.54	1159.54	1159.54	617.229	617.229	617.229	1	0	28479.9	28456.7	36829.6	38068.7	19491.3	87223.3	23987.6	31126.4	23734.8	19212.7	43085.8	19721	30105.9	5865.16	26208.6	37175.3	31571.5	48391.9	26660.5	19089.9	43002.5	34289.3
1120	1471.41	1471.41	1471.41	594.567	594.567	594.567	1	0	5293.14	17131.1	11746.3	17527.5	12155.5	15000.2	12322.4	12678.1	8524.08	7217.49	13327.7	8603.08	9433.12	7503.12	14000.7	20295.1	9857.84	14059.8	13651.9	5267.86	10518.1	10430.3
1121	1555.17	1555.17	1555.17	346.193	346.193	346.193	1	0	2996.46	5488.8	4320.52	3812.86	4928.65	4344.49	3203.76	5179.21	2796.11	4144.17	4825.08	4363.29	3927.79	3472.2	3385.88	3985.1	6073.91	17855.5	9608.65	2780.19	5618.49	3201.41
1122	1765.22	1765.22	1765.22	462.594	462.594	462.594	1	0	2415.18	7279.87	8758.32	3072.69	3714.27	3525.88	5167.24	3653.84	7813.61	7086.23	5096.55	3755.65	2727.37	3852.03	4337.08	4102.52	5869.39	2805.12	4707.97	3395.59	7781.22	4266.14
1123	1859.48	1859.48	1859.48	459.535	459.535	459.535	1	0	4851.08	4702.12	5659.14	8193.07	4364.06	5844.63	3115.7	4164.11	4011.17	4661.39	6851.1	6535.25	3629.06	3476.53	5148.67	7286.94	3045.47	6846.99	3548.11	3871.58	3327.36	4369.99
1124	446.184	446.184	446.184	599.211	599.211	599.211	1	0	235319	55635.3	49095	931388	368802	27442.6	74335.3	112629	18535.7	287964	0	96751.7	155781	51127.5	198880	174340	82515.4	172562	153893	41375.3	59133	0
1125	103.05	103.05	103.05	340.654	340.654	340.654	1	0	27997.6	223930	74047.1	47163.8	75417.6	89026.5	124801	222677	46380.4	44489.5	28931.8	262925	52321.5	27536.6	19902	24821.9	112776	25051.9	83902	191876	59189.6	36335.5
1126	103.919	103.919	103.919	610.987	610.987	610.987	1	0	2188.78	1655.66	2362.24	1931.67	1796.67	1618.04	1506.89	1265.56	1879.02	2054	2527.19	2365.23	2060.58	797.058	1702.42	2139.08	1364.05	2453.3	1490.32	1241.18	1838.92	1464.18
1127	106.037	106.037	106.037	406.606	406.606	406.606	1	0	14083.9	33525.3	36153.1	12350.8	7737.63	19847.4	15726.1	42160.3	23295.3	8188.9	49853.9	22399	28507.5	13166.4	7390.63	32753.9	17810.4	66660.7	31274.3	8839.1	6294.08	28526
1128	108.072	108.072	108.072	466.548	466.548	466.548	1	0	38254	39567.7	19018	16917.6	17982.6	26994.7	20796.2	10217.1	14655.7	40087.9	58200.7	36761.3	39174.2	8526.33	35392.8	8067.49	13436.2	43891.5	12573.1	18306.7	28448.4	8749.77
1129	108.14	108.14	108.14	498.869	498.869	498.869	1	0	1640.77	5481.14	2926.29	29249.3	33876.9	65503.5	79329.9	31613.2	23280.5	1174.25	2095.17	99214	2887.84	60022.3	3441.45	1623.27	941.009	1723.5	1382.69	62420.6	1095.06	1753.13
1130	112.082	112.082	112.082	358.102	358.102	358.102	1	0	17644.9	12116.7	21534	26837.9	9178.31	18551.3	20073.6	24029.5	10007.1	25214.1	17140.6	25718.1	22200	12393.3	14851.1	20934.7	12244.9	17777.3	16129.2	18697.9	51280.5	18586.2
1131	119.216	119.216	119.216	370.201	370.201	370.201	1	0	11937.5	27067	6332	17596.5	11088.6	6624.06	4794.33	17561.2	1598.15	10165.2	21667.8	17319.8	23113.5	5058.63	16326.7	20697.7	6302.12	17549.6	7771.43	14523.4	13050.9	17834.2
1132	122.771	122.771	122.771	602.23	602.23	602.23	1	0	1350.21	6159.24	5131.79	4198.14	2254.13	3252.27	3712.31	4350.55	1741.14	5056.43	5034.52	5676.49	2048.73	3219.09	2081.48	5390.37	3249.44	3865.01	1756.03	2771.53	4345.57	3539.7
1133	134.989	134.989	134.989	392.382	392.382	392.382	1	0	11194.8	7219.43	15116	4850.02	4908.27	2628.58	3592.31	4579.17	7516.17	7314.21	10575	21543.6	6140.31	2386.1	3277.24	3645.71	5792.58	14860.2	5317.44	2609.61	5380.25	6609.57
1134	144.209	144.209	144.209	383.855	383.855	383.855	1	0	2.26359e+06	397415	4.64058e+06	558335	699839	2.61323e+06	150853	706092	373692	297840	2.44515e+06	1.70176e+06	283700	626872	547979	644282	3.30717e+06	2.56218e+06	320439	708701	411145	1.65363e+06
1135	160.098	160.098	160.098	462.891	462.891	462.891	1	0	247595	522376	148719	669146	130714	158039	202633	126142	445695	230628	65399.7	367386	307316	100142	683924	341959	208600	1.29876e+06	187100	29713.5	90619.7	287000
1136	178.099	178.099	178.099	439.887	439.887	439.887	1	0	23593.7	36499.7	19931.1	22272.7	13595.6	13706.5	19429.1	36818.4	22874.5	10895.7	48030.5	27668.6	31735.8	8677.53	32265.7	32348.9	10493.6	26583	19949.4	12046	11186.9	33100.8
1137	183.08	183.08	183.08	661.896	661.896	661.896	1	0	268590	169595	91427.7	349971	168047	36986.4	110363	86214.8	341523	354496	178828	114497	394114	104328	513860	196044	146062	206561	113558	197060	234632	162814
1138	184.075	184.075	184.075	586.546	586.546	586.546	1	0	220846	153280	242614	182465	172752	55683.7	103195	175777	158573	259292	312341	518771	308294	54118.5	257831	253718	79228	50276.6	139118	406365	122008	236950
1139	200.997	200.997	200.997	600.332	600.332	600.332	1	0	11329.9	10149.2	8182.7	16167.6	21974.4	14029.4	13774.9	8457.33	2311.15	16479.6	5099.47	20671.8	13114.6	4348.49	69200.1	5877.8	5647.47	24132.7	13139.9	9353.61	9502.12	4270.38
1140	201.006	201.006	201.006	393.361	393.361	393.361	1	0	16057.1	8498.7	13011.4	9405.77	5587.68	5261.94	4457.29	7056.42	13418.2	5676.92	11990.6	27049.9	9646.44	11375.5	7480.68	5543.9	4447.71	7497.86	6324.97	10505.7	5579.23	10204.5
1141	204.575	204.575	204.575	423.799	423.799	423.799	1	0	35161.1	234304	30148.3	28415.7	4994.62	24415	82526	51201.3	137886	11407	27019.9	147202	88299.2	11225.6	100763	56319.9	50803	40830.5	41113.9	62371.4	142229	86283.3
1142	205.958	205.958	205.958	348.361	348.361	348.361	1	0	13128.3	10197.8	7058.33	9639.87	14522.7	15341.6	4900.36	10684.6	12616.7	10702.2	12229.4	19895	5667.05	19194.5	15889.5	10609.8	8670.36	11806.5	11878.1	14494	8210	10220.4
1143	210.099	210.099	210.099	416.962	416.962	416.962	1	0	99369.5	134927	102817	45290.1	76158.5	66854.5	65444	32852.3	94248.3	28352.5	113974	125540	77224.7	69091.7	124607	31615.4	23553.7	80085	50177	22631.3	90254.1	78051
1144	215.033	215.033	215.033	489.126	489.126	489.126	1	0	2.22747e+06	1.9513e+06	591172	1.40148e+06	828134	3.88993e+06	852583	725450	5.09149e+06	1.92591e+06	2.17352e+06	1.97412e+06	2.02066e+06	692636	3.38239e+06	585716	381554	251372	1.82565e+06	4.0611e+06	2.48997e+06	1.01085e+06
1145	224.135	224.135	224.135	363.318	363.318	363.318	1	0	27062.5	51698.6	21711.4	20083.6	23783.3	16319.3	26032.7	31058.7	8269.1	5149.1	20017	18143.1	21808.8	37430.6	15072.1	39103.1	11483.4	38589.3	15396.1	66634.4	23718.8	20936.4
1146	226.952	226.952	226.952	346.93	346.93	346.93	1	0	62666.1	18011.6	22403.3	39061.8	57496.5	7877.19	26111.4	17049.5	16525.9	17114.4	33669.1	12510.6	15840	68199.7	49492.3	18471.9	66915	37472.2	38084.2	40591.9	15107.9	12731.2
1147	233.293	233.293	233.293	611.262	611.262	611.262	1	0	205221	103344	45000.7	27569.3	12711.8	25977.3	77426.4	38495.3	15235.4	22183.6	53308.5	192045	62721.3	26726.9	58251.7	63265	13302.6	69473.4	55441.5	55764.7	149252	35138.6
1148	238.091	238.091	238.091	471.538	471.538	471.538	1	0	121443	176006	157213	220442	83297.1	66675.4	66805.9	163687	128582	82971	138443	170651	75042.4	63614.7	249910	137260	7335.31	189220	73623	89331.5	87706.4	118079
1149	242.28	242.28	242.28	682.992	682.992	682.992	1	0	93377.6	55050.1	357018	109343	317833	60041.1	375383	223269	80946.5	49096.6	79707.1	65636.4	97243.2	331035	110208	75790.7	206015	71865.9	298742	244192	87065.8	213993
1150	243.14	243.14	243.14	620.256	620.256	620.256	1	0	340047	270152	218987	472185	534425	343557	167850	516040	667370	204961	1.3967e+06	1.06523e+06	582616	128003	679480	631511	289605	542579	220571	349522	757485	251525
1151	248.961	248.961	248.961	351.031	351.031	351.031	1	0	33098.5	21174.2	20684.8	18592.1	12265	16904.6	10340.1	25669.1	12346.7	14374.8	11231.2	11694.1	28754.3	7409.55	15980.5	18492.1	9370.98	12019	10008.9	15414.3	14815.1	17666
1152	254.106	254.106	254.106	607.959	607.959	607.959	1	0	392592	1.1895e+06	529792	1.1616e+06	1.86994e+06	289614	403350	2.33663e+06	396230	319243	1.1828e+06	7.12916e+06	2.11138e+06	481941	1.95112e+06	816566	217145	369480	713419	1.4927e+06	2.8397e+06	447942
1153	254.99	254.99	254.99	362.268	362.268	362.268	1	0	10497.8	5393.7	8537.48	10717.2	10988.1	9091.67	3996.27	11170.5	12127.2	9435.96	6987.02	9111.17	12040.5	10889.1	7832.71	15708.1	6033.45	13716.3	3696.38	7290.52	13637.8	11464.5
1154	258.104	258.104	258.104	391.956	391.956	391.956	1	0	16975.1	14074.1	115378	27169.2	24790.4	6969.04	11407.4	31812.3	19392.9	12530.3	37489.5	25868	20731	9437.37	27526.5	24382.5	16356.1	31096.7	18104.4	20064.8	19217.2	33612.8
1155	258.603	258.603	258.603	338.412	338.412	338.412	1	0	7391.1	7658.17	6152.5	2574.85	5176.96	1373.9	1628.9	5334.51	747.428	2768.33	4904.99	6324.89	6925.67	4483.26	5657.77	4957.57	1930.64	6041.08	4487.41	6516.8	6145.54	1929.61
1156	271.1	271.1	271.1	361.345	361.345	361.345	1	0	23872.8	14623.2	16492.6	18293.5	51648.8	12702.9	37501.6	72992.8	8831.97	10735	15344.7	11494	10185.9	14442.2	51961	4625.52	15073.3	56189.8	11684.7	3143.78	26762.8	8058.22
1157	288.197	288.197	288.197	383.818	383.818	383.818	1	0	145468	11654.7	317302	8182.99	14718.6	503053	4718.72	93064.5	4421.34	5138.82	2.42816e+06	106861	8912.3	46639.2	23350	279845	252768	199322	12621.4	59144.1	13082.4	121351
1158	307.149	307.149	307.149	584.072	584.072	584.072	1	0	176626	209768	95068.5	51703.7	137723	70297.9	10488.1	70248.4	33873.5	82027.1	124553	132331	64325.8	70949.5	80767.2	221380	83118	110307	22304.2	64046.4	51075.3	38665.7
1159	308.184	308.184	308.184	622.152	622.152	622.152	1	0	352162	673569	1.29278e+07	7.56557e+06	1.74172e+06	1.97073e+06	200127	1.42658e+06	704528	589987	3.20533e+06	1.49236e+06	4.93764e+06	911604	2.71493e+06	6.51896e+06	3.50513e+06	4.30452e+06	710177	1.61619e+06	432006	3.35544e+06
1160	310.98	310.98	310.98	344.172	344.172	344.172	1	0	66143.9	40122.6	46579.7	72715.7	75442.1	33333.1	47618.5	22389.2	68803	72681.3	19166	19980.8	19066	94762.7	62411.9	68395.6	16930.8	83363.5	45112.2	29797.7	56147.9	9999.53
1161	314.961	314.961	314.961	363.268	363.268	363.268	1	0	2994.78	6674.88	10153.4	6783.43	9187.72	9879.47	4945.03	6449.16	9772.57	10745.2	8992.19	8888.83	6634.54	5965.74	5966.78	10613.2	6596.11	9289.05	4576.75	9485.95	5934.16	9029.99
1162	315.118	315.118	315.118	606.993	606.993	606.993	1	0	105694	653893	98852.7	165744	477224	66708.5	80738.9	241481	164543	0	527547	545061	387036	209537	310427	300610	101364	83754.3	268676	286958	296163	46751.7
1163	315.249	315.249	315.249	437.554	437.554	437.554	1	0	21113.7	64727.8	31812.3	32010.5	38121.5	10574.6	8222.46	6079.09	30523.9	15055.8	12740	46114.9	29812	19467.7	64086.1	16852.4	5284.74	60379.8	5078.48	14932.2	40033.1	33237.8
1164	315.763	315.763	315.763	338.979	338.979	338.979	1	0	6315.19	3761.02	6585.41	2072.76	3743.21	5027.5	3690.6	7612.19	1972.35	1230.8	4606.11	5885.84	5703.68	2627.39	5037.14	4930.41	4861.28	2052.83	4549.47	5490.96	5353.6	5933.29
1165	324.202	324.202	324.202	666.55	666.55	666.55	1	0	119608	87938.4	142407	102487	103993	33360.7	63177.7	122865	63046.5	79815.9	259107	89522.5	167272	49581.5	103621	130363	50395.1	172841	75010.5	20255.3	37902.5	211897
1166	329.123	329.123	329.123	582.545	582.545	582.545	1	0	13046.4	17570.9	3.11962e+06	9155.29	55294.9	41671.7	9145.13	121528	4175.91	9493.47	528990	7848.78	67047.8	46392.9	29109.6	1.50109e+06	474914	68631.5	9540.58	130617	27143.5	172177
1167	352.095	352.095	352.095	548.948	548.948	548.948	1	0	161877	90206.8	102799	237389	168581	114604	81647.9	218458	189920	65608	172217	202353	87937.4	75059.9	136452	217044	108520	150337	28892.3	40952.5	164286	151412
1168	360.217	360.217	360.217	440.385	440.385	440.385	1	0	35670.4	47730.4	41503.1	30505.3	31253.5	25607.2	19895.9	48955.1	8361.52	3549.54	14579.1	29423.6	11819.1	3666.66	28217.2	59910.1	21300.7	8789.47	19730.3	22314.5	26175.9	27824.3
1169	367.154	367.154	367.154	481.671	481.671	481.671	1	0	30561.2	38793	47724.7	36800.9	27547.2	19529	16138.6	25235.1	19393.7	16424.7	45591.5	31106.8	30928.2	18809.9	40455.4	5716.38	33038.2	57228.4	20093.7	15023.7	22752.6	17689.9
1170	377.162	377.162	377.162	517.975	517.975	517.975	1	0	31872.5	13534.9	4832.78	10581.8	29779.6	24213.8	11403.3	60385.4	9407.95	32812.1	0	47348.3	26188.1	36486.3	32504	15761.1	28256.7	15591.5	8486.73	13702.8	3291.96	2424.36
1171	392.13	392.13	392.13	594.487	594.487	594.487	1	0	24343.9	135797	295024	57525.6	109546	103901	55106.8	140811	48025.2	12872.2	200727	145938	38812.6	28329.1	115163	275713	115312	115175	87532	445324	78224.1	44535.2
1172	416.16	416.16	416.16	457.501	457.501	457.501	1	0	16209.7	34792.2	10240.8	24555.9	10968	4113.92	5149.21	16440.2	9042.68	4832.97	4518.23	10616	19508.4	5597.87	15935.7	9097.64	6862.44	12739.6	10506.9	13016.3	10915.4	7374.46
1173	427.191	427.191	427.191	384.168	384.168	384.168	1	0	2292.91	3414.95	7450.78	2927.18	3756.43	2727.68	1742.16	4486.87	3210.01	4690.03	3110.19	3242.89	2930.28	1500.61	4720.95	2697.03	3352.25	5030.59	2691.26	2411.05	3064.21	2722.55
1174	432.233	432.233	432.233	595.967	595.967	595.967	1	0	75725.8	160508	128864	1.81866e+06	464013	103605	95949.2	125032	146577	966211	47295.4	404247	141832	54937.1	214104	262165	139298	357787	198949	58360.3	48666.8	76931
1175	432.79	432.79	432.79	353.187	353.187	353.187	1	0	4444.03	10266.9	2503.09	6395.55	2308.56	7366.58	4672.3	10111.6	10683.2	7898.65	8433.98	8483.88	6309.91	4419.96	11878.6	5932.63	9620.9	5090.84	5648.97	11603.7	4378.43	7604.88
1176	432.92	432.92	432.92	340.888	340.888	340.888	1	0	22977.8	64297.5	15427	15633.2	19190.2	146979	26938.1	73285.3	27889.6	22880.9	181053	99258.2	30801	29720.2	52870.4	67450.3	32043.2	113865	99087.6	105158	9220.6	79106.6
1177	443.417	443.417	443.417	338.55	338.55	338.55	1	0	10030	2839.9	4844.91	3666.84	7551.36	2543.07	2584.81	3829.62	7943.97	5778.07	5980.88	4332.82	5893.27	6367.45	1268.41	7109.41	901.281	7864.88	2967.79	8730.53	9229.15	11256.1
1178	450.225	450.225	450.225	623.153	623.153	623.153	1	0	101276	105519	149518	261540	126438	232665	157119	311488	246091	137642	222020	178143	358257	89747.2	168913	308648	257374	647169	240469	189735	176902	163263
1179	470.759	470.759	470.759	353.346	353.346	353.346	1	0	2875.76	6490.77	3108.51	5646.1	3007.64	16755.2	7816.29	3531.74	4101.53	4545.19	4584.47	18027.3	10557.6	4437.12	5183.3	3725.34	4552.92	3623.19	1094.96	30324.3	6212.01	3887.12
1180	483.005	483.005	483.005	368.211	368.211	368.211	1	0	6981.64	9653.87	7860.84	7258.98	8850.18	5881.08	6790.9	11481.4	9885.25	3726.16	3218.01	13640.8	5248.93	5781.56	5875.34	8655.15	5195.38	5651.86	5475.86	5119.18	9575.61	6201.89
1181	487.166	487.166	487.166	592.203	592.203	592.203	1	0	80626.3	16513.9	107266	154942	42801.8	21392.8	54694.9	61901.2	112800	28021.1	31161.7	107581	85292	23629.2	15713.5	120036	30907.9	110645	78379.4	49042.6	144035	46320.8
1182	490.167	490.167	490.167	607.397	607.397	607.397	1	0	10326.8	115643	172565	1.12544e+06	322138	9909.83	30596.6	296391	125786	303109	114234	369943	275915	66952.9	72546.1	33847.4	148383	223159	127304	84270.5	84179.5	97153.3
1183	496.157	496.157	496.157	604.863	604.863	604.863	1	0	59181.5	0	78067.4	38625.8	28493.1	84016.3	55118.6	28385.1	8103.34	139794	9748.71	16946	8473.75	33419.8	111181	70562.3	57828	82571.8	102098	57152	14393.1	47598.7
1184	503.164	503.164	503.164	608.138	608.138	608.138	1	0	31162.8	53292.8	69905.7	162145	95509.5	36943.3	35182.4	93937.1	24215.5	41260	105178	38796.2	87860	19950.6	39828.1	42280.4	69670.9	105017	67916.7	49347.8	39912.6	37671.7
1185	505.171	505.171	505.171	599.881	599.881	599.881	1	0	160591	152356	78546.3	122682	101693	24314	132072	165210	130934	113980	29118.7	55682.7	190898	23350.5	159817	169369	38796.8	246857	162514	120431	66459	111551
1186	511.16	511.16	511.16	378.85	378.85	378.85	1	0	23699	15887.6	40092.5	34044.8	29854.7	13692.7	12404.2	37949.9	182940	35749	21979.9	73241	8870.2	9315.55	16469.6	13291.9	22453.9	14597.9	8636.83	210149	24123.1	22771.4
1187	514.171	514.171	514.171	600.503	600.503	600.503	1	0	31876.9	116313	81700.4	94894.4	70711.7	46000.6	29298.3	129600	34368.8	67912.7	52700	53475.3	19493.1	24207.2	99318.1	94080	51105.7	53693.6	57974	84809.3	41697.1	35830.9
1188	531.858	531.858	531.858	579.349	579.349	579.349	1	0	6195.14	2843.99	14404.1	8181.22	10324.1	11570.3	6333.52	10340.1	9677.9	11657.1	13094.8	2958.89	10686.1	6486.52	7774.14	17923	13288.4	13744.2	11699.1	7188.78	14545.5	12687.6
1189	579.195	579.195	579.195	597.132	597.132	597.132	1	0	8224.68	64042.2	23632.8	28916.1	48193.4	33007.4	25488.3	68026	33996	9307.34	61253.6	60536.9	59296.8	10670.9	40406.2	81280.3	23850.4	36932.6	57966.2	36394.4	27193	23084.9
1190	579.714	579.714	579.714	353.969	353.969	353.969	1	0	11597.3	9057.2	15688.4	7717.47	6364.75	11393.9	9062.7	5976.6	12316.5	10261	7548.91	6363.45	10089.3	8590.33	8106.86	11195.6	11591.9	4720.02	8075.92	9449.7	7671.12	10735
1191	584.141	584.141	584.141	607.277	607.277	607.277	1	0	23575.5	92449.2	15505.8	28469.4	52955.2	1366.25	7752.35	62609.5	82813.6	3953.67	15988	42936.5	79594.3	309265	28601.8	38433.5	37316.7	26634.1	5429.71	14063	59727.8	18761.7
1192	589.195	589.195	589.195	432.145	432.145	432.145	1	0	9917.07	13768	16857.7	10469.9	13899.4	4969.43	7497.84	8470.94	5120.07	7922.19	12019.6	9426.2	3686.76	15837.1	15255.3	17912.2	8580.21	13190.5	8540.94	4188.95	8978.36	8493.26
1193	593.993	593.993	593.993	367.268	367.268	367.268	1	0	7499.19	4499.47	5956.98	6507.65	5917.93	6447.24	4141.26	6989.89	10064.8	9272.32	4152.11	6269.19	6532.57	4639.72	6006.96	6051.98	3819.39	6158.03	6665.62	9824.83	7838.81	5459
1194	596.112	596.112	596.112	372.136	372.136	372.136	1	0	6379.42	10174	9577.3	10497.3	4770.51	3839.52	6677.63	6818.8	8105.78	6964.08	11348.8	9096.49	7513.26	5237.95	5206.41	1786.68	8713.57	10243.5	6486.88	8950.24	4736.69	9214.38
1195	619.181	619.181	619.181	600.705	600.705	600.705	1	0	12542.2	89569.4	81498.9	40171.7	68396.3	36146.7	26287	61638.4	15318.8	7278.23	73901.3	20835.7	43846.7	14008.4	60540.4	66485.1	47185.4	39644.7	53635.1	35532.7	48658.3	74134.7
1196	633.197	633.197	633.197	374.016	374.016	374.016	1	0	10742.1	8452.39	9499.53	13285	8102.15	5879.26	6504.15	5732.65	3628.82	5999.43	15757.3	8228.05	8360.73	8212.98	18246.8	7364.98	5189.5	14075.1	6697.15	17012.9	10558.8	9435.01
1197	634.721	634.721	634.721	594.487	594.487	594.487	1	0	5431.53	22350.8	21137.6	18570.4	13922.4	13329.7	13604.7	10643.9	9696.56	7730.56	24921.6	23339.7	5214.13	27278.1	20073.3	17923.1	8739.44	26273.2	11783	11815.8	5947.66	19603.8
1198	648.03	648.03	648.03	392.64	392.64	392.64	1	0	6584.96	9311.38	8033.27	3148.53	6282.21	3447.87	3875.54	5514.92	5954.67	4564.09	7020.12	5897.79	4267.36	2885.56	8444.21	9972.76	5028.51	6248.42	6442.14	5009	4129.39	8491.38
1199	648.172	648.172	648.172	606.773	606.773	606.773	1	0	8743.85	39781.7	40021.7	50477.9	40336	4160.54	7957.56	44891.7	20351.7	7878.55	38070.8	19599.8	24050.7	0	14735.7	20173.3	25858.7	52639.8	36046	26884.9	14016.5	22418.4
1200	648.568	648.568	648.568	361.414	361.414	361.414	1	0	7820.51	7688.08	9737.45	9126.93	3514.97	15025.6	3234.59	3131.86	13290.5	7491.34	5696.74	10148.5	5920.16	7329.02	3966.48	4485.53	6831.29	5364.39	5334.49	5712.62	7678.75	9833.53
1201	662.156	662.156	662.156	383.084	383.084	383.084	1	0	11512.9	28444.6	11919.5	11790.9	13653.4	6261.22	10364.6	6924.63	16802.9	16498.3	17156.5	18044.8	22544.8	6643.41	21312.7	12825.4	15412.6	20014	8414.63	7890.47	12162.3	16475
1202	671.243	671.243	671.243	591.569	591.569	591.569	1	0	24788.4	42553.2	42553.6	34894.3	27375.4	27372.2	31302.5	42924.4	34516.4	29740	46601.5	42379.9	30510.5	232889	18428.1	56558.8	19646	73747.1	38631.5	25382.1	33832	43990.5
1203	680.662	680.662	680.662	356.728	356.728	356.728	1	0	26319.2	15053.3	12568.5	13340.9	13340.8	15856.7	10846.8	16754.4	13189.9	12431.9	11453.7	20659.2	22670.4	10983.1	10935.7	13915.9	14389.6	13344.1	14345.2	14308.7	19614.6	19311.8
1204	683.242	683.242	683.242	595.159	595.159	595.159	1	0	29016.6	59559.5	52990	52041.1	42189.2	35141.1	34549.5	48645.6	49484.6	31685	31060.6	56884.8	28012.2	21598.8	46984.9	71413.8	31588.5	67324.7	42537.6	24348.5	20138.3	29659.6
1205	693.582	693.582	693.582	584.636	584.636	584.636	1	0	4003.16	18720.6	10304.6	20900.6	16211.2	17953.7	15579.5	15561.3	16680.4	22909.6	20406.6	12116.9	20353.8	16164.4	11694.9	20345.2	11564.4	11699.4	15925.4	7026.84	23781	13763.3
1206	694.58	694.58	694.58	585.887	585.887	585.887	1	0	9921.25	17517.7	12481.3	15377.9	10905.7	12022.7	9977.83	13800.2	19632.1	24015.6	17302.6	16882.8	2723.69	14582.5	12683.6	18299.7	8454.66	16706.2	12090.7	11578.3	17302.5	12111.3
1207	714.234	714.234	714.234	599.2	599.2	599.2	1	0	7602.96	34639.8	18282.7	17740.8	2935.27	30451.3	9377.07	48662	32228.2	6660.45	44448.5	13323.7	24955	54507.1	32435.8	14730.5	19813.6	53540.6	52069.3	13440.1	13160	19793.7
1208	742.84	742.84	742.84	342.856	342.856	342.856	1	0	10553	24155.3	8403.35	6231.81	19728.6	12621.8	21453.6	19896.9	15883.1	14409	20656.4	15776.6	13699.2	21451.9	9567.67	19249.2	18589.2	18535.5	20687.1	16195.4	16738.4	10082
1209	761.25	761.25	761.25	592.063	592.063	592.063	1	0	5440.81	47047	46713.5	36474.8	31971.1	22875.5	33546.8	36446.9	35267.4	49323.1	38151.9	41339.1	35032.4	63316.9	31130.6	28487.5	23769.9	52151.5	24357.5	8537.35	9170.86	35137.4
1210	773.227	773.227	773.227	602.283	602.283	602.283	1	0	3674.7	41253.9	16523.7	20480.8	17239.4	30363.3	15189.6	53787.5	35923	7325.57	49863.2	39422.5	43636.4	106711	38029.8	11652.2	13091.3	36455.8	26739.7	22912.7	26227.2	20967.5
1211	802.658	802.658	802.658	356.361	356.361	356.361	1	0	50074	10964.7	29146.2	28479.4	29200.6	25476.3	20452.5	35606.7	30046.7	32554.7	25354.8	39468.3	47330.6	23883.5	40881.7	18615.5	23163.6	19247.3	20108.1	26937.6	25454.6	33233
1212	805.317	805.317	805.317	588.994	588.994	588.994	1	0	17026	46765.6	53573.9	32481.2	21578.8	20485.9	31079	31987.1	24132.5	23040.8	34688.5	101848	22069.6	25764.6	24077.7	15821.1	33054.3	47624.2	30112.4	18798.1	23747.1	18252.1
1213	837.244	837.244	837.244	375.064	375.064	375.064	1	0	8987.67	7696.64	9665.41	10191.1	7938.71	9578.97	5712.26	8974.59	6205.47	6643.64	14592.8	6340.91	11025	4285.21	14816.7	11137.5	7755.27	17691.9	7463.6	17023.9	6984.99	7958.02
1214	857.173	857.173	857.173	610.488	610.488	610.488	1	0	5591.57	25816.1	9426.49	21975.6	22162.5	4483.97	5643.46	22264.2	22741.4	1682.57	32310.7	26007.2	11904.3	28820.1	10421.7	8004.62	14713.7	26558.3	17566.7	6985.4	25666.6	14298.6
1215	868.308	868.308	868.308	589.74	589.74	589.74	1	0	6108.39	47310.3	48745.6	39620.1	48010.2	44635.7	21517.2	41521.8	24107.4	18900.7	37925.5	33289.2	36696.7	2439.81	39698.1	36305.5	22870.5	39085.7	19430.5	29048.1	38300.1	31706.3
1216	883.271	883.271	883.271	384.382	384.382	384.382	1	0	5424.1	3428.48	9010.74	10067.9	13971.8	16373.7	8499.21	4158.77	2982.83	12709.7	3624.37	4890.2	7812.16	11413.7	5439.87	15145.5	887.497	9649.31	4077.6	4710	19031.3	2722.25
1217	905.222	905.222	905.222	390.563	390.563	390.563	1	0	12046.6	17609.4	19809	26469.1	13478.4	7375.68	9863.71	34744.2	17800.8	24917.7	6147.58	8813.36	13660.4	16933.1	12585.9	27991.8	10777.2	13478	11262.2	8242.02	20932.4	24286.4
1218	919.253	919.253	919.253	598.683	598.683	598.683	1	0	16027	27786.3	12562.8	26652.5	23190.2	30178	14499.3	24417.7	23940.7	14479.1	26344	9868.58	26660.8	25964.9	21715.7	12310.5	11198.3	25309.6	23210.6	16374.6	26525.9	16647.5
1219	956.427	956.427	956.427	595.752	595.752	595.752	1	0	11495.6	30302.1	13768.5	15374.6	14147.9	27703.3	11086.1	13852.8	7752.13	15958.1	13734.4	18156.9	10671.8	7141.94	22862.9	27905	6094.34	34689.1	18127	15005.1	12800	9665.33
1220	1001.08	1001.08	1001.08	390.789	390.789	390.789	1	0	5479.09	7242.32	6121.47	10016.4	7326.7	10630.2	6664.44	12627.2	4636.36	6498.68	6273.87	3869.3	8821.33	1850.18	6721.99	9426.18	5161.72	7799.9	7992.99	5950.84	11237.7	7445.73
1221	1031.25	1031.25	1031.25	604.793	604.793	604.793	1	0	14458.4	25720.3	16135.6	15378.4	16660.8	14490.5	4472.58	24758.6	23626.2	12516.5	27279.7	22162.8	17409.4	21253.9	7862.63	18747.6	14663.3	19045.2	17689.1	16069.2	11633.5	5638.65
1222	1038.34	1038.34	1038.34	589.516	589.516	589.516	1	0	4757.85	23447.8	17721.5	15024.4	9735.42	16273.9	10102.8	9891.14	11765.6	23294.5	19960.5	29091.3	20296	5212.27	14507.4	17412.6	9581.97	20375.4	14868.9	23439.3	22839.9	16975.6
1223	1114.38	1114.38	1114.38	589.215	589.215	589.215	1	0	16726	28896.3	40784.5	36268.7	31443.2	41443.4	25928.2	23516.9	25194.4	18414.1	17435.6	29788.9	36116.1	27852.5	37844.4	30175.2	24824.7	22942.5	41351.8	22421.2	53381.5	19998.2
1224	1220.42	1220.42	1220.42	594.283	594.283	594.283	1	0	3011.05	24939.8	15466.2	24059.5	14690.1	29315.3	12879	21775.5	10072.8	9112.5	14427.5	17274	19902.6	14568.1	21776.3	28586.4	9193.86	15796.6	21676.6	14336.5	12819.2	15336.2
1225	1345.67	1345.67	1345.67	462.891	462.891	462.891	1	0	4100.84	18408.9	15142.3	5331.62	9602.61	10351.5	17769.8	16493.7	21121.3	11523.6	5305.26	10925.7	4778.16	11223.4	8751.25	9640.24	11626.9	10923.4	12809.8	5023.89	12289.7	12603.3
1226	1429.67	1429.67	1429.67	463.197	463.197	463.197	1	0	3993.72	12508.5	13892.6	5389.5	7470.67	7795.88	10411.6	7067.59	13253.7	12140.8	6189.72	8100.48	4923.08	4705	7456.82	7095.18	11351	9247.33	6932.25	3461.36	10914.9	10741.1
1227	1514.18	1514.18	1514.18	462.702	462.702	462.702	1	0	3474.29	4930.58	10778.7	3533.56	7044.59	4568.42	6941.46	8656.65	12426.6	10782.8	4741.96	5210.2	3001.98	4898.99	6144.52	7115.14	5951.7	4322.63	7772.2	3657.82	10124.8	8529.66
1228	1562.27	1562.27	1562.27	605.366	605.366	605.366	1	0	13501.1	19483.6	17055.9	15202.6	14248.7	12193.2	2770.48	17329.8	17866	16822.2	22263.8	18400.5	18507.8	7816.81	14204.3	16108.9	12795.9	20314.3	8169.16	15385.7	16836.8	6109.52
1229	100.274	100.274	100.274	596.002	596.002	596.002	1	0	28627.1	13843.1	23135.4	20108.8	13000.5	12327.4	19324.3	12951.3	13232.6	28212.9	12874.6	5327.42	15389.9	1690.51	26798.6	11260.8	17208.5	18320.3	8603.86	4769.36	45918.2	14077.1
1230	107.163	107.163	107.163	588.696	588.696	588.696	1	0	11653.4	6132.53	112136	16043.1	19696.6	10973.3	2133.99	8121.36	7105.03	9017.11	22016.9	36262.6	10495.8	10300	15195	95759.4	8708.96	22626.4	4518.62	35066.4	5787.25	17249.1
1231	115.067	115.067	115.067	510.991	510.991	510.991	1	0	113420	173984	177288	162653	131097	88744.4	100265	181108	53338.5	292287	48769.9	112565	66508.9	72565.5	82205.1	380090	63528.7	182120	115998	53760.8	59942.1	169742
1232	123.087	123.087	123.087	608.175	608.175	608.175	1	0	124213	166030	449361	48980.1	89767.2	89023.1	96918.8	133526	40190.1	136697	306201	45833.4	110221	63830.2	136763	181006	54025.8	193621	87127.9	89415.9	81702.4	163858
1233	123.136	123.136	123.136	394.983	394.983	394.983	1	0	17352.6	34278.8	15710.5	10024	171273	16494.7	5589.29	51626.4	3110.38	11943.8	93990.9	11337	32585.7	47128	11805.8	16898.6	47795.8	165632	9923.8	120760	25952.3	67838.4
1234	129.159	129.159	129.159	470.167	470.167	470.167	1	0	14227.5	37213.8	9999.6	14637.9	12907.4	10834.5	13749.1	13049	38337.4	15414.6	31458.5	20850.6	28107.9	5515.68	24787.6	26671.8	10132.9	29164.9	11868.8	28283.6	34814.7	15959.6
1235	137.112	137.112	137.112	585.776	585.776	585.776	1	0	427012	586063	167102	79789.6	355117	107413	354473	140405	82932.3	83794	642026	23381.3	331560	215528	337359	413627	423383	696431	201472	218062	103214	100919
1236	139.149	139.149	139.149	468.593	468.593	468.593	1	0	15989.1	137929	111769	181882	83152.1	22023.9	38627.8	21268.4	341186	28497.5	19587.3	18500.3	24115.6	136712	25079	20450.8	42479.4	346855	35207.7	28246.3	28249.9	15364.9
1237	140.076	140.076	140.076	616.906	616.906	616.906	1	0	368443	335779	188480	196324	137988	100781	151456	97154.9	127324	126401	360038	157809	149891	35471.2	356781	331817	306572	469062	56433.7	206492	220421	241431
1238	145.144	145.144	145.144	424.545	424.545	424.545	1	0	638165	1.02485e+06	288097	1.0184e+06	202885	234128	913940	421381	931069	133370	637269	615500	257793	64633.1	994897	313266	261488	1.8356e+06	306822	618650	887699	439550
1239	156.531	156.531	156.531	338.287	338.287	338.287	1	0	56418	81350.6	27787	48394.3	19582.8	15969	39539.3	17448.4	12989.1	18672.8	30897.2	69170.4	48375.9	9832.12	29429.3	15297.3	28409.5	32445.2	21830.7	43826.3	28873.2	10863.3
1240	157.024	157.024	157.024	490.086	490.086	490.086	1	0	509867	644807	189785	262099	320625	460550	361418	329249	1.11594e+06	553186	431338	421741	654524	239848	549942	573277	122771	459747	539005	799133	1.67667e+06	261235
1241	161.224	161.224	161.224	393.832	393.832	393.832	1	0	1123.85	48694.8	15523.3	6533.98	4160.44	3807.62	25209.8	29437	10465.4	4661.56	9430.74	70144.3	25383.9	2785.95	71952.7	17377.5	7119.98	16788.5	4090.5	14459.2	15369	11519.7
1242	164.1	164.1	164.1	623.457	623.457	623.457	1	0	53118.9	152593	91762.8	132704	161500	151197	100198	153608	216425	177396	1.00615e+06	201223	61616.8	49853.8	123412	263580	150816	319844	51537.4	152323	161095	140821
1243	168.085	168.085	168.085	590.995	590.995	590.995	1	0	252348	445224	224165	201491	246734	137887	252592	124295	265060	331168	308998	345119	225660	94611.7	585673	345787	133539	361113	108694	339425	60104	976863
1244	168.83	168.83	168.83	465.946	465.946	465.946	1	0	2054.68	1098.04	3598.23	1242.78	2359.99	836.762	918.987	3048.15	1866.2	2809.62	2280	1538.17	1688.57	596.124	1874.12	3182.28	918.639	2420.58	1065.1	1171.26	2450.34	1547.31
1245	176.117	176.117	176.117	410.896	410.896	410.896	1	0	49535	24855.7	84795	79054.6	42403.8	6169.01	51864.7	69121.7	70569.9	43839.2	54529.7	92405.2	72957.3	24002.7	64294.3	56827.4	23679.1	68719.4	43393.4	41592.2	10657.3	31377.2
1246	179.126	179.126	179.126	371.394	371.394	371.394	1	0	11597	6927.7	38402.1	3340.15	17930.8	6697.86	7783.48	3185.11	9509.88	7405.87	2188.83	8192.94	6797.4	6180.76	9737.67	4807.48	4649.01	21558.6	5081.25	4384.47	3150.72	7684.03
1247	181.076	181.076	181.076	440.413	440.413	440.413	1	0	187700	308810	312110	327003	150686	190096	117839	475619	226552	281774	216884	523957	262178	143375	318168	322195	89382.9	277298	155881	172770	240865	124606
1248	183.047	183.047	183.047	500.233	500.233	500.233	1	0	41326.7	80339.1	26888.5	35261.5	33586.8	42774	23403.2	27370	23724.4	34546.3	36319.1	49666.8	16661.4	30815.9	14216	87087.3	22113.9	127844	29635.2	17696	15356.1	26502.5
1249	192.034	192.034	192.034	382.086	382.086	382.086	1	0	7581	5976.27	19356.8	6905.32	9985.92	10116.6	5960.56	11656.4	12754	13646.3	14521.9	12900.3	10130.2	4186.22	6361.92	8356.42	10966.3	14286.3	9501.56	8377.1	8196.94	13740.1
1250	199.111	199.111	199.111	403.097	403.097	403.097	1	0	10656.5	10090.1	11926.2	15501.9	7270.29	20080	9687.36	12889.5	14028.9	7070.57	12784.7	12884.6	11854.4	14509.8	11557.6	13475.5	7588.48	13984.8	10059.9	12458.8	15250.2	11670.1
1251	201.091	201.091	201.091	395.277	395.277	395.277	1	0	35304.8	31420.8	20006.8	20192.8	23547	15982.7	15722.9	46088.4	7412.98	24090.3	28466.1	10946.7	33613	27844.7	36323.5	14262.2	5496.46	24892.1	12724.3	26321.1	30706.1	16750.7
1252	208.17	208.17	208.17	376.155	376.155	376.155	1	0	16010.8	6912.32	42987.4	5314.33	14582	8640.99	3608.1	5770.13	9483.36	4956.96	8375.69	11363.1	9675.86	19335.7	4437.36	5056.22	8652.66	12332.1	6404.26	9529.86	6334.05	6192.12
1253	212.057	212.057	212.057	606.993	606.993	606.993	1	0	219081	902448	163235	143270	244130	161368	377530	160718	96573	156392	510818	0	404602	75152.8	206497	90927.9	102432	686581	377127	534333	154513	100896
1254	212.587	212.587	212.587	392.987	392.987	392.987	1	0	9666.77	13084.9	21070.9	20797.6	18817.2	16035	14449.3	13650.6	1172.23	9614.43	5851.21	818.067	7661.79	20980.6	3532.66	22669.5	2047.87	58293	737.502	3889.27	13024.3	17915.5
1255	221.157	221.157	221.157	424.47	424.47	424.47	1	0	9254.94	20853	17801.1	10839.6	12038.5	8234.54	8871.41	9257.13	10519.1	10211.1	5017.93	8998.57	9511.44	12125.9	21896.6	11523.4	8490.83	19880.2	10580.3	8939.68	23009.5	10103.9
1256	229.634	229.634	229.634	465.069	465.069	465.069	1	0	163296	314053	168451	151657	151829	92414.7	110086	98459.6	186310	224553	224060	181975	258923	121558	192485	62877	110252	194497	171670	115112	244534	90598.9
1257	237.99	237.99	237.99	591.219	591.219	591.219	1	0	7894.03	8211.87	4359.14	5804.46	5225.59	7675.5	5420.73	2946.68	7882.91	11162	4428.68	8588.97	8450.38	5081.46	5857.33	5340.27	3134.63	11200.3	6781.66	3454.02	6923.81	4688.36
1258	238.151	238.151	238.151	381.323	381.323	381.323	1	0	13255.7	14997.2	29023.1	15069.3	14036	3077.49	5288.71	10167.5	3823.83	6598.91	11438.9	7733.62	12219.1	13994.3	19164.1	17635.7	19573.6	9914.75	5297.58	18288.3	8429.07	16297.6
1259	239.019	239.019	239.019	356.598	356.598	356.598	1	0	7743.46	10689	6999.82	14032	19992.8	6973.47	7525.09	21936.1	4347.29	7177.67	4290.31	6080.38	8989.83	3410.74	3976.76	18523.4	4439.74	16639.7	4122.37	7888.16	12510.6	6812.01
1260	244.891	244.891	244.891	357.963	357.963	357.963	1	0	25560.9	10458.7	14369.5	19034	26519	19647.7	13886	28757.7	4341.51	19490.4	5963.93	11322.9	20142.8	12244.5	28761.7	8286.62	5394.63	5332.44	22179.7	25628.4	23465.2	3527.7
1261	247.165	247.165	247.165	651.91	651.91	651.91	1	0	1.01553e+06	334264	1.29353e+06	193983	1.42428e+06	5728.93	1.62191e+06	1.45734e+06	853932	770434	1.89854e+06	2.61046e+06	863987	293976	2.93814e+06	1.94077e+06	0	2.11885e+06	748623	0	2.16079e+06	1.27549e+06
1262	256.033	256.033	256.033	527.947	527.947	527.947	1	0	16622.3	22282.2	45884.6	28296.4	17925.9	3984.86	6125.48	24759.8	15734.8	30380.3	28579.8	18685	10405.6	3606.69	41635.6	47095.9	12677.8	15968.7	18257.1	8251.42	22263.7	47819.6
1263	259.324	259.324	259.324	338.549	338.549	338.549	1	0	10495.9	26481.1	12011.3	16846.3	3632.17	7284.04	16526.7	11235	20998.1	24535.5	15014	27404.9	15244.5	3807.66	17520.1	4695.07	9495.85	5040.34	12445.3	24956.5	19703.4	11131.5
1264	262.654	262.654	262.654	610.066	610.066	610.066	1	0	8262.96	39967.1	12562.8	35593.2	20915.6	35148.2	30427.6	42479.6	44612.3	25302.1	19154.9	54621.3	39081.4	12146.1	41503.4	8361.36	27603.9	60761.1	27550.5	32777.1	40142.8	32369
1265	264.938	264.938	264.938	350.902	350.902	350.902	1	0	16465.5	7828.64	13949.6	14962.6	9698.28	7676.89	6241.36	29508.8	16316.1	11571.5	6605.9	16631.4	28631.9	11774	10977.4	11558.4	8687.5	4801.18	8949.93	19521	13633.7	15006.4
1266	280.079	280.079	280.079	609.184	609.184	609.184	1	0	339172	345451	532321	141680	392561	414223	334709	378731	381409	516593	737567	406226	339384	233211	448723	492611	308226	805510	328701	173833	430094	247782
1267	283.024	283.024	283.024	467.776	467.776	467.776	1	0	3044.93	10505.6	19770.9	2481.43	16305.4	3875.21	2098.95	19895.4	16180	15844.9	7614.6	2439.75	10528.9	2505.39	2891.82	12277	17683.2	2257.17	18109.5	5487.01	16527.3	8397.61
1268	291.011	291.011	291.011	504.09	504.09	504.09	1	0	17171.1	8559.72	7226.87	7780.39	10913.4	11573.1	12891.3	7952.91	1623.89	8009.83	6916.57	13722.2	14174.6	12907.2	12737.3	6723.05	6068.91	7773.8	3320.47	5460.14	5045.97	14864.2
1269	291.175	291.175	291.175	430.811	430.811	430.811	1	0	23031.3	34256.9	23354.5	15036.4	29759.6	10805.6	14826	19788	8811.14	5288.71	23956.3	15127.6	8141.55	27552.3	11734.3	26350	15868.8	16607.4	11477.8	52511.5	12143.5	16723
1270	300.108	300.108	300.108	611.03	611.03	611.03	1	0	555348	430365	989328	85672.1	1.82868e+06	368532	365516	8.62025e+06	1.21696e+06	112240	428640	3.01444e+06	2.95067e+06	57663.5	1.2935e+06	1.71545e+06	1.34219e+06	39843.2	886365	71973.4	90265.2	3.18457e+06
1271	303.213	303.213	303.213	439.951	439.951	439.951	1	0	13664.6	21270	7711.51	6994.04	22824.6	10183.8	6186.88	18798.5	5661.04	12877.5	15932.2	16325	11507.6	8820.14	16236.3	24376.9	10943	18118.7	8456.11	14426.7	11942	7695.79
1272	304.117	304.117	304.117	598.074	598.074	598.074	1	0	972673	1.31184e+06	425102	731291	2.19195e+06	883925	465896	302035	1.04607e+06	565349	548568	417553	74039.8	1.67622e+07	816443	1.36375e+07	211883	2.65577e+06	996753	1.00711e+06	428513	301308
1273	307.129	307.129	307.129	598.631	598.631	598.631	1	0	96378.3	342837	146419	116933	100098	117471	136871	19438.1	92878.5	172354	321829	59309.8	57898.4	183408	119698	536376	64254.1	130355	125412	128733	89116.7	94467.5
1274	312.066	312.066	312.066	607.196	607.196	607.196	1	0	1.13513e+06	1.8311e+06	1.26745e+07	872170	1.24692e+06	1.06078e+06	1.11102e+06	1.66984e+06	1.26754e+06	1.89341e+06	2.24152e+06	325827	1.48528e+06	584969	620330	2.20781e+07	4.73244e+06	1.98994e+06	1.01215e+06	914867	1.37483e+06	662291
1275	320.166	320.166	320.166	348.942	348.942	348.942	1	0	9942.84	2896.34	2919.87	9197.17	11427.6	6896.69	6689.38	8753.99	7403.23	8582.24	5953.61	7117.71	7019.16	9062.08	5723.52	6634.81	5491.15	9419.93	8716.78	7749.15	6124.59	2688.74
1276	324.172	324.172	324.172	470.133	470.133	470.133	1	0	3499.98	7837.22	42469	7185.71	3479.06	14365.9	6048.53	7229.57	2441	2057.71	64007.8	6432.19	30824.3	5584.15	14962.7	63865.9	5954.93	34247.5	2530.75	24138.1	5902	6917.76
1277	351.719	351.719	351.719	435.408	435.408	435.408	1	0	8686.34	3373.85	8627.51	10296.4	6076.28	12207.2	6149.55	12753.3	5295.77	3218.05	1743.01	7362.27	8292.18	9507.66	8654.15	1473.02	7024.93	8181.86	6765.79	4245.45	3754.01	7036.77
1278	354.143	354.143	354.143	608.968	608.968	608.968	1	0	176622	113968	350968	154369	140362	208571	83285.7	235784	158924	192691	876733	342355	210217	140979	111465	160475	193046	53018.5	175092	332726	182944	180161
1279	358.122	358.122	358.122	361.635	361.635	361.635	1	0	10687.4	6382.62	12355.7	8978.8	2194.89	3491.97	13256.6	18126.1	8257.56	10140.6	9554.76	9083.36	12810.9	8897.79	11661	14867.5	4881.63	7772.06	10178.1	10178.3	17820	9107.3
1280	359.18	359.18	359.18	607.243	607.243	607.243	1	0	300824	206303	574302	291639	176358	14972.9	120793	900086	210615	88568.7	191000	276381	399135	259988	317851	282292	699418	634060	165503	88464.9	219007	173298
1281	377.953	377.953	377.953	364.866	364.866	364.866	1	0	9158.2	7395.04	9749.24	9560.36	6367.6	9557.62	6266.88	10096.1	6860.08	8555.67	3326.43	9035.99	7522.38	5523.12	7628.25	4490.61	6730.18	2477.62	7950.62	10308.5	14133	5823.7
1282	381.242	381.242	381.242	659.352	659.352	659.352	1	0	150565	186855	111246	64881.3	624474	113608	102701	256066	264695	118635	3.84782e+06	66947.2	362992	88716.9	505493	411705	154936	264263	111631	110123	63762.9	111605
1283	397.072	397.072	397.072	699.113	699.113	699.113	1	0	18711	69896.2	93712.2	20994.9	50650.2	56225.7	22789.5	11263.7	37191.8	9701.51	105969	46285.9	29801.2	31418.9	28840.9	60896.1	10566.6	34050.7	17290.6	34579.7	19879.3	27320.1
1284	406.111	406.111	406.111	607.428	607.428	607.428	1	0	34169.8	79720.1	44089.9	46147.3	113393	0	17472	73460.5	80252.2	0	133692	99909.2	84571.1	28821.4	48011.6	69141.2	85489.6	127656	68652.7	70558.6	84439.2	27566.5
1285	406.653	406.653	406.653	437.389	437.389	437.389	1	0	1336.09	4195.65	2264.16	4347.3	3719.45	2709.09	833.84	4885.04	3309.34	2005.1	1013.44	4062.88	2616.59	2617.8	3507.01	3600.78	2435.43	4041.59	2454.71	2688.33	5099.19	2008.06
1286	408.133	408.133	408.133	671.979	671.979	671.979	1	0	250903	282080	287124	293750	164385	127857	102320	345916	236276	95311.3	166409	157693	315202	151817	183290	194312	102292	90655.9	242360	188976	406840	285116
1287	418.105	418.105	418.105	607.485	607.485	607.485	1	0	51772.3	188902	69495.5	62555.8	98114.1	0	33927.8	94148	30630.6	0	245777	112022	120579	38824.1	39302	73831	86531.1	110053	106997	73175.5	79988.6	36099.9
1288	421.092	421.092	421.092	363.168	363.168	363.168	1	0	6296.53	6112.91	6413.78	6325.81	2634.44	4153.27	6268.04	8558.65	5138.33	6101.78	9902.01	4930.76	5679.95	3441.58	11011.7	28713.3	3778.65	54584.8	4274.32	8088.09	6675.4	8231.8
1289	431.233	431.233	431.233	467.348	467.348	467.348	1	0	25259.7	43995.2	69521	14419.9	33650.1	29109.5	20302	40426.2	26320.6	46346	31934.4	60427.7	35124.4	19256.8	34648.2	16537.4	22525.5	43638.7	25042.9	27394.5	8524.58	38288.1
1290	432.166	432.166	432.166	602.635	602.635	602.635	1	0	72288	122818	67151.3	2.93776e+06	1.0421e+06	86608.5	68083.1	249080	184355	636320	16034.4	899487	214349	103092	321461	134505	20712.8	395471	274622	28311.9	147857	71643.2
1291	436.084	436.084	436.084	382.086	382.086	382.086	1	0	4116.31	13655.7	18213.7	6625.85	7378.36	7803.46	3794.96	8004.9	7716.32	7615.35	12688.3	8488.09	11210.3	7615.67	2593.66	8838.23	12759.2	10308.7	9292.71	5199.99	4520.46	6111.59
1292	441.161	441.161	441.161	465.551	465.551	465.551	1	0	12758.3	12529.6	21325.7	9997.72	12123.8	14061.8	12420.8	11177.8	12302.1	12143.3	25645.1	46264.5	12986.8	13545.3	26464	28010.4	12198.2	22467.1	5287.58	8204.6	11693.1	15129.9
1293	442.126	442.126	442.126	442.88	442.88	442.88	1	0	9832.96	15602.3	21786.1	11657.9	11464.4	4053.64	7247.28	8572.84	12812.2	12719.5	17546.5	9740.38	16584.1	5004.75	20623.7	21722.1	15325.9	16786.9	4794.38	8697.76	13807.7	16345.3
1294	447.093	447.093	447.093	394.022	394.022	394.022	1	0	9261.52	9923.45	11183.1	13187.8	9182.88	2337.66	5782.02	9097.48	5370.72	9637.4	11407.9	5706.99	9081.58	4456.65	12746.6	7749.47	12114	13231.9	5421.78	8025.94	7636.43	11381.3
1295	448.748	448.748	448.748	686.779	686.779	686.779	1	0	20113.7	106659	110516	84509	35145.1	98101.2	26284.7	42868.1	31401.6	38563.7	86441	48221	26944.9	17064.8	34634.5	32661.2	80818	189731	38341.2	21721.1	23208.5	185500
1296	453.157	453.157	453.157	594.776	594.776	594.776	1	0	106534	149766	72561.9	121755	142764	84132.6	62994.2	156255	696612	102606	170186	153996	98822.8	17129.3	128948	153098	100105	180950	117510	95336.9	114284	132226
1297	453.202	453.202	453.202	442.561	442.561	442.561	1	0	12302.6	32445	16254.1	15620.1	8182.76	4787.31	12989.2	17865	16723.6	9932.11	24300.7	10511.2	10864.1	6563.75	15600.5	17891.4	11310.8	20299.2	24562.6	11722	7627.42	8839.2
1298	453.767	453.767	453.767	601.554	601.554	601.554	1	0	27533.5	36708.1	21571.1	21369.4	24056.7	18899.6	21252.6	17364.8	14563.1	26755.3	15197.2	22468.5	11909.4	19595.9	15291.8	41430	18372.5	11263.8	33461.4	30891.3	17111.2	14479.4
1299	456.2	456.2	456.2	578.617	578.617	578.617	1	0	10513.2	63744.9	11873.2	17888.9	48410.1	37283.3	24272.1	24002.7	65498.2	50497.3	23910.4	76129.4	36700.9	31892	41256	102772	26186.5	66217.4	20474.3	33176.7	23186.2	13169.7
1300	458.108	458.108	458.108	443.868	443.868	443.868	1	0	5462.36	8852.6	13274.5	14235.5	14568.7	3432.13	5962.61	10840.4	10998.8	20032	8281.8	13689	22130.6	4874.58	13149.9	10674.9	20156.1	9129.86	6884.14	8351.8	10281.1	26333.2
1301	458.207	458.207	458.207	629.024	629.024	629.024	1	0	257853	192023	252851	248592	233554	707238	150518	1.27738e+06	346298	221328	425819	619156	227858	116190	164352	505871	517973	278824	400477	279070	216776	308899
1302	485.291	485.291	485.291	664.124	664.124	664.124	1	0	123386	172836	497454	208776	116019	151132	138112	475852	160356	171772	367261	175774	184541	144222	156361	159223	193685	363054	339733	145904	231598	590107
1303	506.755	506.755	506.755	355.508	355.508	355.508	1	0	19341.1	2657.11	12230	12070.2	12663.7	13836.4	7444.51	5995.2	11660.9	11688.4	12784.8	15517.1	10433.4	11454.8	13217.9	10307.4	11294.5	4829.07	8011.65	21394.5	10342.4	7685.7
1304	517.13	517.13	517.13	607.485	607.485	607.485	1	0	15743.9	43217.7	17620.6	7059.93	77576.7	484.906	7066	46759.7	44150.9	0	111676	29278.7	64309.4	10147	32606.4	38463.9	39156.1	76187.3	19302	40850.5	75194.5	37235.3
1305	541.748	541.748	541.748	355.555	355.555	355.555	1	0	11303.6	4259.18	7275.25	11154.5	3386.65	5151.72	3798.74	7655.21	8651.07	9684.22	7829.04	8125.67	11080.2	7318.08	8471.76	10367.8	6941.78	3016.51	7286.86	11492.1	6939.6	9809.92
1306	563.259	563.259	563.259	467.589	467.589	467.589	1	0	31023.5	71293.7	12918.3	31618.9	45025.6	93968	15786.6	55711.9	38265.9	8814.46	22069.1	31598.8	14583	22560.4	29922.1	43203.4	35232.5	23488.5	34494.2	14570.7	71858.5	40901.5
1307	571.723	571.723	571.723	353.476	353.476	353.476	1	0	5465.76	6272.51	7425.72	5267.73	5307.51	6302.14	5245.22	6663.43	7502.19	4126.34	5987.65	6145.04	6953.54	4875.5	6098.66	6779.81	5510.61	5756.25	4799.84	5259.28	6619.08	4114.33
1308	592.431	592.431	592.431	692.119	692.119	692.119	1	0	61604.1	39483.3	79462.5	79703.8	40498.6	47731.5	75322	51535.5	52633.7	50967.3	108007	30084.7	77389.8	98198.5	77343.3	38861.1	86329.2	49859.9	98906.3	64201.2	58372.7	49455.6
1309	599.22	599.22	599.22	592.684	592.684	592.684	1	0	23979.4	94279.2	36941.5	90617.2	82675.1	60974.3	34231.1	76182	42574	29441.5	87313	81380.6	71530.1	68665.3	73912	86762.2	49149	120737	69855.1	31817.9	66308.7	58047
1310	608.196	608.196	608.196	582.88	582.88	582.88	1	0	20041.6	108596	47092.6	29878.3	68292.9	64046.6	51959.6	118438	55054.4	43514.7	166949	105756	65499	62280.9	55416.2	114274	88249.5	120763	82463.2	33943.3	55229.2	72194.8
1311	611.216	611.216	611.216	384.038	384.038	384.038	1	0	7225.22	8880.54	21106.2	14894.5	22315.1	6082.65	6240.75	10863.9	7240.27	10238.4	12821.5	1184.72	11997.7	10311.1	6668.48	29629.6	3545.28	26806.2	9056.3	19791.5	12143.6	15568.1
1312	619.29	619.29	619.29	617.993	617.993	617.993	1	0	45181.9	75710.9	27177.4	72412.5	35485.8	38676.1	14451.3	44195.1	32008.6	20929.9	40109.7	22915.1	42007.8	955.803	54715.1	95309.2	70274.9	67298.9	43737.9	21134.8	60225.1	46488.1
1313	622.13	622.13	622.13	383.202	383.202	383.202	1	0	13655.8	5383.07	9901.6	9732.66	7471.01	9366.32	6357.61	4812.3	15383.9	6677.39	8120.76	10571.6	8071.47	5437.77	13925.5	6611.93	11705.8	11596.4	7072.35	5471.96	8979.3	12077.3
1314	626.65	626.65	626.65	608.271	608.271	608.271	1	0	48757.5	55431.2	107722	30287.3	72150	12171.2	25228	77546.4	95247.2	124776	162184	86336.1	72879.8	35292	30753.8	42917.2	74236.1	90296.1	52405.2	39319.9	110645	81549.9
1315	629.877	629.877	629.877	340.417	340.417	340.417	1	0	21421.6	17484.8	10542.5	23237.7	5493.56	10878.8	17234.8	9225.41	11894.5	12386.9	4232.6	9187.02	13154.2	17675.1	7193.68	15189.9	10027	15306.3	11894.3	10405.9	12483.5	5517.08
1316	647.116	647.116	647.116	381.639	381.639	381.639	1	0	15303.7	11541.2	13020.1	4051.94	19804.7	7018.85	11976	9412.07	36330.1	10024.4	10993	25696.1	7809.42	11624.6	6493.23	13557.9	8732.85	5476.21	8206.33	28205	9549.05	15114.9
1317	648.316	648.316	648.316	581.37	581.37	581.37	1	0	15827.4	64484.6	59082.7	36296.4	35558.9	16644.4	24996.4	30426.8	21850.3	26024.6	28426.6	56791.1	31369.1	17488.9	28536.7	31659.6	35618.7	62985.8	22809.6	15230.3	18177.6	29549.3
1318	654.222	654.222	654.222	590.984	590.984	590.984	1	0	22426.9	110475	64622.7	48319.8	20062.8	47081.1	41402.2	92978.2	41265.7	23586.1	88224.2	39926.8	87230.6	133503	20204.4	111983	54191.4	98320.5	70924.9	48139.4	41094.8	26575.7
1319	656.169	656.169	656.169	581.423	581.423	581.423	1	0	25888.3	57615.7	25895.5	20993.8	19770.6	13613.5	61844.5	28618.6	44517.4	18116.2	109131	119151	42834.2	37122.8	27142.3	62330.8	13843.1	70692.5	32600.4	20548.5	15953.7	32294
1320	656.618	656.618	656.618	361.16	361.16	361.16	1	0	4758.33	4846.31	6520.53	4560	2465.97	10540.4	1330.31	3968.9	8642.16	9529.11	8437.1	9748.24	3665.61	7063.69	9834.83	4962.51	6938.74	5387.94	7446.16	7705.78	4841.48	4736.61
1321	660.697	660.697	660.697	354.166	354.166	354.166	1	0	60737	24347.8	16312.2	63098.9	21151.2	19875.3	66720.5	82141.8	29824.4	37834.5	19902.8	37459	70984	17183.5	22910.6	16447.1	14223.5	11661.2	14041.2	54161.8	50934.8	48164.5
1322	667.239	667.239	667.239	591.569	591.569	591.569	1	0	28028	58512.1	42579.2	38588.9	55217.6	36083.3	16633.5	43081.5	25639.1	57378.2	56114.6	45896.9	50476.4	74128.4	5868.34	66672.8	17836.2	76654.3	20268.3	29148	24490.8	37740
1323	690.668	690.668	690.668	353.316	353.316	353.316	1	0	21178.5	5242.33	17657.6	18398.1	20756.9	17994.3	12685.1	21732.2	13039.9	13545.2	12343.4	18154.1	17190.6	20964.2	10866	10376.5	14070.8	11464.1	13210	16982.5	16109.6	13041.7
1324	695.662	695.662	695.662	355.83	355.83	355.83	1	0	14479.8	6035.83	12118.3	2444.64	9574.96	8437.17	5981.6	8134.78	9654.42	12678.6	12471.9	9924.38	10810.6	7927.97	12078.5	5629.41	11608.7	6104.81	6996.92	10080.6	6161.48	7772.11
1325	697.17	697.17	697.17	609.122	609.122	609.122	1	0	4547.23	60118.5	29828.7	56060.9	31238.2	7736.19	11271.6	55534.3	50848.2	4397.29	61166.5	58788.4	39714.9	234582	44258.9	10994.4	28433.7	20978.6	42204.7	33910.9	28302.9	47250.5
1326	706.333	706.333	706.333	619.469	619.469	619.469	1	0	17526.5	54159.9	49314.8	26524.1	26027.1	55262.5	26656.6	30092.5	37998	30940.8	78054.7	20621	60216.1	0	78972.6	66223.2	49910.9	92895.1	44849.6	31573.1	25720	36343.5
1327	714.58	714.58	714.58	361.875	361.875	361.875	1	0	10135.4	6019.98	9219.12	6736.56	3749.89	11488	3674.57	4802.04	7270.32	7817.84	8728.28	8130.15	5727.57	3705.62	9043.61	10921.4	6785.05	5089.57	5440.35	8173.21	6167.93	5622.23
1328	716.233	716.233	716.233	420.768	420.768	420.768	1	0	18174.7	7113.31	7687.73	8477.08	21130.1	3861.22	5144.23	25719.4	6273.79	4492.62	4707.51	7517.83	5557.78	7121.91	6868.36	9880.34	4195.3	6755.21	9932.07	14909.2	13454.2	9003.31
1329	724.917	724.917	724.917	589.642	589.642	589.642	1	0	6123.87	18729.7	12004.7	14188	12533.6	16060	12138.1	9842.1	16121.4	9326.1	17578.7	17464.7	17281.2	11604.3	13494.2	16057.6	7557.66	13079.9	5735.24	5492.12	15550.7	12931.4
1330	737.128	737.128	737.128	435.742	435.742	435.742	1	0	6705.35	8536.62	12935.2	8994.11	9419.02	2600.93	8802.55	10113.4	4574.96	5847.55	9238.98	12333.5	6544.52	4240.34	13491.2	9548.46	7676.5	11048.3	7625.24	7957.67	3564.88	9109.09
1331	740.269	740.269	740.269	592.572	592.572	592.572	1	0	23112.1	26395.9	41387.9	31318.3	7382.28	16652.5	30618.4	37293.4	26513.8	41492.1	24848.1	31855.9	47728.3	8229.7	27296	66333.5	22890.1	13897.8	28129.5	15196.8	29847.2	19261
1332	755.009	755.009	755.009	588.696	588.696	588.696	1	0	7920.06	12327.5	7925.23	12988.6	10288.7	10913.8	11209.3	14014.2	15476.4	16179.2	5780.9	6701.04	11718.1	14946.3	9609.84	13568.5	9874.8	15546.1	9069.55	3461.1	16089.2	6598.97
1333	816.19	816.19	816.19	607.721	607.721	607.721	1	0	8112.26	29613.1	8823.99	22324.4	18592.2	6036.96	8645.67	16936.7	22245.9	1534.66	22170.1	15845.1	20919.6	103589	17691.5	16930.7	17378.8	11467.7	15150.2	7515.25	20501.9	21385.9
1334	824.608	824.608	824.608	353.256	353.256	353.256	1	0	16365.9	17550.5	29862.7	25586.5	16462.7	19028.6	18350.4	32512.8	22106.4	27167.9	15230.5	18178.2	22150.7	17447.8	29463.7	24302	18821.6	15175.3	16456.4	31027.3	26582.2	30191.8
1335	834.041	834.041	834.041	392.481	392.481	392.481	1	0	11094.8	9481.66	5430.69	9373.36	6935.6	18684.1	7368.99	12405.3	5659.74	7180.83	14627.6	11662.2	10655.8	6419.95	6872.76	12669.7	7830.74	10039.1	9382.67	2384.23	9699.15	9959.19
1336	849.257	849.257	849.257	384.097	384.097	384.097	1	0	8572.49	7144.61	12756.8	8263.4	6902.42	7377.68	5351.31	10462.7	9585.08	17728	10818.6	6935.3	5790.42	6165.95	12597.5	5770.2	16906.9	9016.18	9509.86	6428.05	11027.4	11481.3
1337	858.266	858.266	858.266	592.407	592.407	592.407	1	0	17243.5	26846.7	36253.5	29911.6	27283	27301.3	21152.2	34157.3	19587.8	17783.8	23853	13117.2	33387.5	45148.5	21306.8	33011	18353.1	12852.1	26410.6	7668.08	33945.5	23927.1
1338	858.582	858.582	858.582	355.074	355.074	355.074	1	0	18326	15077.3	14014.4	14809	9640.13	12344.4	10646.4	9754.43	13384.6	8588.38	16460.7	11627.8	7519.64	10757.6	8466.74	11012.9	10859.5	13539.2	13515.2	15464.1	16068.6	14397.7
1339	867.308	867.308	867.308	588.481	588.481	588.481	1	0	5061.27	41872.6	43527	51155.9	27262.6	43205.4	22945.9	26945	28186.9	16262.3	33226.2	33497.5	44349.5	25148.5	33325.4	29670.5	20234.3	46857.6	36005.1	26337.9	41671.9	21409.1
1340	871.2	871.2	871.2	607.479	607.479	607.479	1	0	5427.01	18598.8	9291.88	16954.5	14047.3	3019.34	7817.66	17188.1	17214.1	3301.61	24326.5	19605.6	17046.5	24359.4	9545.67	12222.5	8947.44	11024.1	5009.84	14337.3	20960.3	18007.1
1341	878.228	878.228	878.228	383.166	383.166	383.166	1	0	8023.99	19235.8	13881.2	10749.3	13177	10331.3	4375.88	10367.5	10481.6	15130	16739.3	5397.07	23022.2	8192.97	9810.06	9976.66	9632.82	10024.6	8704.46	5497.39	23892.7	14442.2
1342	898.571	898.571	898.571	354.879	354.879	354.879	1	0	23427.9	11590.9	19674.8	14412.9	16352.2	5887.33	8377.54	20938	12401.7	15093.6	15897.8	16168.3	15599.6	10154.8	18109.4	11308.9	13411.9	6361.66	14693.4	18359.9	15675.5	13723
1343	903.255	903.255	903.255	385.088	385.088	385.088	1	0	38754.3	39084.6	39856.2	91063.3	82830.1	145875	52543.4	78440.5	56799.6	68549.8	37492.9	47823.7	40842.8	72727.6	43184.9	53488.9	21493.3	39134.7	67113.4	34393	105038	68146.3
1344	1028.32	1028.32	1028.32	592.063	592.063	592.063	1	0	6423	32342.2	20182.8	29670.2	17918.3	29834.2	16278.4	22483.8	13065.8	8969.21	26791.8	25745.6	25741.3	26548.5	25152	27607	15977.1	11191.8	24309.6	14752.6	6499.54	7187.9
1345	1034.22	1034.22	1034.22	607.913	607.913	607.913	1	0	8777.66	15688.4	5686.37	5692.56	13320.6	3467.4	3732.31	8523.89	12368.2	5643.14	10903.7	12335	11020.2	2573.81	6984.79	8083.63	6711.22	11590.6	6680.21	6400.14	7407.28	8354.12
1346	1071.37	1071.37	1071.37	590.203	590.203	590.203	1	0	4988.03	37374.8	24093	33844	29066.9	38514.5	19171.3	29961.1	16261.2	13196.5	31527.8	33900.4	35216.3	16909.4	31864	33087.3	20645.6	42175	18695.3	22343.5	45661.7	29685.8
1347	1086.38	1086.38	1086.38	588.99	588.99	588.99	1	0	4137.96	30786.3	33138.7	38224.4	29539.8	25260.3	30193.8	12701.1	31127.3	22046.5	16983.3	27237.1	43775.4	27122.5	26718.8	28634.7	23602	18779.2	26971.9	18002.3	57693.8	18424.6
1348	1088.49	1088.49	1088.49	620.69	620.69	620.69	1	0	16075.2	17610.1	8953.86	19240.2	11560	17902.7	12839.5	16190.4	16257.5	13352.6	10704.2	16506.2	16020.7	4844.49	14815.8	20401	16248.5	20283.2	11963.4	11185.6	24943	18821.2
1349	1117.26	1117.26	1117.26	605.242	605.242	605.242	1	0	6254.76	16675.9	17731.7	8703.72	12349.8	7082.97	3234.79	14768.6	16714.8	6453.54	22104.6	9314.56	16630.5	10248.8	13206.7	11209.2	13474	18470.8	12091.7	13706.2	23578.6	9349.93
1350	1597.69	1597.69	1597.69	461.94	461.94	461.94	1	0	1378.32	5907.58	10307.2	2135.78	3580.44	2244.27	4290.15	4250.31	9999.65	7831.86	1732.15	1082.3	1375.75	3182.85	1460.49	5742.12	6074.01	2833.43	6228.76	2712.9	7750.5	6308.4
1351	1767.46	1767.46	1767.46	459.533	459.533	459.533	1	0	6465.92	6471.16	5369.41	5078.54	3797.78	5462.43	3650.87	4676.33	6428.21	2929.2	7037.66	7005.91	4229.53	3859.1	4460.89	7752.21	3434.97	8341.26	3707.6	3707.71	4613.68	3565.47
1352	1782.97	1782.97	1782.97	459.473	459.473	459.473	1	0	8437.1	6234.68	5406.26	5991.43	5556.91	11718	7849.81	4987.44	4950.79	6305.17	4281.22	13853	7117.13	6714.98	5960.43	7036.39	3304.52	7834.66	4884.48	5055.98	6277.9	3489.15
1353	124.061	124.061	124.061	591.925	591.925	591.925	1	0	0	0	145613	97902.6	0	92492	34429.5	4522.55	155642	237641	354978	0	160238	31029.8	0	110529	49903.3	127823	83338	164573	124006	56741
1354	112.071	112.071	112.071	617.765	617.765	617.765	1	0	310689	419581	521707	871474	601058	549355	443538	301345	616184	581808	274152	351639	548685	66976.8	401429	344898	394741	1.00392e+06	296844	731977	461584	473472
1355	113.018	113.018	113.018	404.293	404.293	404.293	1	0	13101.3	36549.5	40029.2	35989.5	29638.2	8374.87	22846.9	33652.8	34945.4	5513.1	272503	13841.2	13015.6	23199	2794.17	94800.7	20009.6	32703.8	11665.4	38299.3	37385	45647.1
1356	133.07	133.07	133.07	424.794	424.794	424.794	1	0	40307.3	72294.9	68245	59129.8	51008.5	29939.3	26262.4	54915	62948.6	52666.7	62147.4	41291.6	54060.1	12565.3	68213.8	81366.4	31125.7	76873.2	34123.1	26703.7	58503.9	49195.8
1357	136.073	136.073	136.073	427.36	427.36	427.36	1	0	76591.3	105069	35052.1	104253	74791.4	62902.1	49328.2	18331.3	57675.5	31498.3	175667	86254.2	76792.7	41770.1	87813.8	132319	59658.4	154058	31227.6	51058.9	40195.8	74906
1358	140.912	140.912	140.912	340.42	340.42	340.42	1	0	130274	165166	27389.2	40849.5	9936.32	16356.9	83973.1	157128	34400.9	78884.2	28706.4	273368	218130	6444.98	18006.4	29163.5	94305.9	15393.5	49132.2	19377.5	73283.5	139399
1359	144.06	144.06	144.06	369.94	369.94	369.94	1	0	44321.7	78184.4	102484	10045.1	8846.27	20340.9	54710.7	72964.5	44683.5	35307.2	18998.1	64295.3	10300.6	19689.4	84322.1	34088.3	34189.2	91142.6	32390.5	42242.9	89570.5	38787.6
1360	144.063	144.063	144.063	508.895	508.895	508.895	1	0	57041.2	115527	56588.9	70071.4	34485.9	382450	37979.4	125330	194643	150704	95081.6	231259	107688	69936.6	82248.9	398049	61087.8	246283	68411.3	64998.4	45510.7	161724
1361	148.038	148.038	148.038	610.185	610.185	610.185	1	0	177844	562229	227184	123546	219603	6834.92	165033	111241	335135	277797	227620	198458	357246	62963.1	255271	168262	83463	262075	132360	230055	284262	195595
1362	153.035	153.035	153.035	608.4	608.4	608.4	1	0	1.75414e+06	4.34634e+06	429204	2.11846e+06	947455	411299	462366	1.68939e+06	2.05387e+06	290670	1.63087e+06	1.26477e+06	2.69943e+06	2.62835e+06	1.01779e+06	1.19353e+06	971966	3.94169e+06	2.22678e+06	1.21288e+06	1.36931e+06	1.249e+06
1363	154.346	154.346	154.346	613.257	613.257	613.257	1	0	6981.64	23261.6	14663	11841.9	8439.91	5560.69	9461.84	3443.33	13655.7	4641.4	160366	10767.5	4100.26	2535.14	12852.6	16530.1	8121.73	19113.8	9159.94	2956.96	10569.7	57045.4
1364	174.079	174.079	174.079	512.283	512.283	512.283	1	0	20589.2	92818.1	70044.8	39192.3	36276	23777.8	38964.6	71298.5	10637.4	48990.5	54593	63970.1	59865.1	26806.5	26512	80135.1	26659.3	112922	51250.8	25152.8	11674	68284
1365	184.02	184.02	184.02	609.04	609.04	609.04	1	0	200284	2.24692e+06	340267	126196	243809	4123.95	89452.3	187329	359126	321264	564161	371872	449588	171835	196544	179915	59303.2	738901	180559	340838	271335	274163
1366	187.087	187.087	187.087	472.955	472.955	472.955	1	0	103394	195883	25416.5	136068	141051	99891	81848.3	156835	63094.5	104846	165516	149774	150476	88331.5	95789.2	158968	14508.8	160283	52211.4	92182.2	86136.8	119309
1367	192.06	192.06	192.06	609.292	609.292	609.292	1	0	162822	462896	260164	93259.7	270679	243142	202670	376946	403899	39455.8	376089	397172	259160	118276	321566	123417	196300	106889	197000	292782	411225	115501
1368	197.142	197.142	197.142	475.413	475.413	475.413	1	0	56376.3	229835	16821.7	20373.9	43246.5	12431.8	46560.8	55298	43890.1	10891.8	248191	26793.7	100637	27098.5	27970.4	86608.8	80788.9	52684.7	88899.9	41240.7	16936.7	107965
1369	200.122	200.122	200.122	617.03	617.03	617.03	1	0	138216	458947	179833	160848	314862	199657	212986	357887	237002	202498	228537	421002	249506	85019.5	310642	427413	198553	265134	76328.3	228398	265180	250904
1370	217.289	217.289	217.289	614.58	614.58	614.58	1	0	14456.2	12854.4	18406.2	33888.2	16087.4	4196.78	8151.44	14008.7	23047.7	22342.4	6406.4	13865.7	5373.94	5228.88	13266.7	18096.6	10276.6	23336.5	6506.73	24710.9	19968.5	17221.4
1371	221.008	221.008	221.008	382.032	382.032	382.032	1	0	19582.4	19990.1	16915.1	11139.6	18177.8	11192.6	8975.09	10402.3	20237.5	27419	14470.1	24852.4	17754.2	11218.2	10060.8	10665.8	17968	10326.3	17466.3	21927.8	14946.7	11720.2
1372	221.045	221.045	221.045	608.271	608.271	608.271	1	0	829159	981176	975745	396013	873975	558159	803984	479934	638731	1.02424e+06	1.43377e+06	1.34598e+06	898888	286660	796025	883594	421425	587140	687163	723716	947284	477801
1373	222.035	222.035	222.035	608.271	608.271	608.271	1	0	380720	613647	222744	219295	530253	48252.9	67940.6	519788	749725	7193.48	874332	694519	599283	134523	685794	352247	391541	409578	152405	549360	682112	248801
1374	230.13	230.13	230.13	589.692	589.692	589.692	1	0	2.51504e+06	2.35845e+06	2.7739e+06	3.28106e+06	2.62148e+06	3.4983e+06	3.42701e+06	3.72568e+06	3.8548e+06	1.97333e+06	2.88604e+06	2.2905e+06	3.56546e+06	2.02259e+06	5.02807e+06	3.17773e+06	1.88701e+06	2.99382e+06	3.05766e+06	2.41607e+06	3.63045e+06	556928
1375	232.133	232.133	232.133	391.956	391.956	391.956	1	0	18006.4	46403.7	47392.6	49365.2	56822.2	131989	88599.3	123298	23911.7	40461.1	55199.1	16285.3	52081.6	163556	26509.7	101501	56712.2	201475	99734	43139.3	48935.1	29196.4
1376	234.08	234.08	234.08	379.45	379.45	379.45	1	0	8939.21	15691.5	21938.4	16197.2	20072.5	12039.4	10034.8	16860.2	12270.5	15577.4	24208	19320.3	7713.58	12732.5	6874.15	13411.3	13552.9	22065.1	12383.3	19537.3	15609.3	13619.3
1377	238.063	238.063	238.063	349.909	349.909	349.909	1	0	63989.7	11287.6	17536	37958	49731.4	47693.6	35494.2	17200.3	39104.2	32186.4	36831	25317.2	31345.9	85520.5	44055.7	81245.2	31659.8	225478	23350.4	6881.17	28264.4	14026.2
1378	246.031	246.031	246.031	348.987	348.987	348.987	1	0	20483.3	13310.5	11108.8	7810.33	34719.8	24991.5	23200.9	11028	14781.7	12153.4	19843.7	12533.6	13908	28577.1	23294.4	29635.9	18039.5	30669.9	23882.9	18749.2	11646.5	2055.91
1379	247.296	247.296	247.296	441.387	441.387	441.387	1	0	15154.4	17976.7	19140	25164.5	17543	10127	7243.23	11072.9	6750.78	14067.7	19319.5	4835.08	18870.4	6134.34	14310.6	27450.5	1801.63	24047.7	8850.53	7407.89	16335.1	18796.7
1380	249.16	249.16	249.16	415.761	415.761	415.761	1	0	25264.4	15812.7	17538.9	23533.2	11132.4	4307.53	8036.38	26324.8	6928.29	10738.9	16717.4	11622.1	17723.1	12219.1	21983.1	14050.3	14074	12499.3	11791.5	16211.7	13277	25696.8
1381	258.111	258.111	258.111	362.328	362.328	362.328	1	0	16236.7	23881.1	13873.2	17778.9	21632.7	8458.25	16937.5	30610.8	9992.03	10246.3	4160.17	15463.4	16693.2	12678	9064.29	14325.9	2761.6	16118.5	9249.28	20233.2	32838	17834
1382	262.948	262.948	262.948	350.9	350.9	350.9	1	0	23615.5	32246.8	45018.4	32513.7	23089.4	14103.8	24783.2	50553	21886.3	22870.2	20323.4	56598.4	40235.1	6467.41	10685.3	8910.38	20935.3	15314.8	21183.4	30383.5	22858.3	50314
1383	263.106	263.106	263.106	607.485	607.485	607.485	1	0	353698	1.36622e+06	227491	626228	558729	98451	270335	1.0436e+06	699867	677793	1.50871e+06	1.68132e+06	760050	406963	543726	450882	614089	1.08962e+06	855224	902910	732259	377437
1384	265.079	265.079	265.079	439.405	439.405	439.405	1	0	7902.29	17474.9	13261	14901.5	19153.3	12698.7	9077.62	20615	15520.4	14926.3	15550.1	14388	18396.7	12742.6	17667.9	14003.4	13278.5	15164.1	15277.8	18284.6	9061.84	14836.4
1385	265.143	265.143	265.143	418.808	418.808	418.808	1	0	13770.9	29694.1	34823.3	11802.8	44205.1	47260.2	19829.6	56356.2	18602.1	19040.8	29145.3	23787.3	14302.9	28773.4	46567.9	31098.4	18096.3	23031.4	33279.5	47462.6	25720.1	18079.9
1386	295.875	295.875	295.875	349.723	349.723	349.723	1	0	7486.28	7574.92	3354	4274.24	4368.42	4336.67	4341.99	7404.46	5682.02	5788.93	3826.36	1111.71	6169.13	5606.59	5030.6	5979.11	4323.72	3099.01	2201.59	5922.47	3663.78	6885.55
1387	300.333	300.333	300.333	598.61	598.61	598.61	1	0	43624.5	41920.5	230496	178326	48856.5	45841.4	78273.7	718367	77442.4	14981.7	174925	177407	184302	27832.3	121020	100233	66716.3	173172	444118	93848.7	48493.5	166672
1388	306.568	306.568	306.568	337.431	337.431	337.431	1	0	7336.12	6552.6	3090.87	3284.51	6479.89	571.706	4490.33	6874.54	7960.31	7358.81	6699.78	5327.49	6072.16	5648.31	3268.58	7626.65	2883.61	7041.81	4776.44	3883.31	3777.89	5623.86
1389	310.148	310.148	310.148	606.107	606.107	606.107	1	0	1.93375e+06	651840	6.56264e+06	1.32227e+06	1.07093e+06	1.52467e+06	397900	4.90521e+06	1.41925e+06	652746	2.75175e+06	705186	1.29003e+06	3.43634e+06	1.70122e+06	8.23702e+06	3.3359e+06	935839	858096	921826	1.54328e+06	3.40027e+06
1390	312.981	312.981	312.981	403.948	403.948	403.948	1	0	5409.79	5536.97	6176.99	5506.7	5951.83	6350.81	3367.04	5976.52	6185.05	4016.33	1676.5	4782.82	6635.72	4125.84	3949.05	5124.86	4163.97	4852.63	4067.33	4164.95	6304.87	5810.95
1391	315.14	315.14	315.14	593.988	593.988	593.988	1	0	235316	770456	298278	253458	172322	137204	161261	255516	69980.7	43535.3	302056	506928	257162	71736.1	588714	310578	70506.8	0	71090.8	258422	92435.9	0
1392	326.122	326.122	326.122	349.438	349.438	349.438	1	0	35700.8	2839.44	21944	20647.5	14624	14688.8	21353.3	9455.6	18265.5	17743.4	13514.1	16288.7	12152.7	21797.7	23003.6	28400.8	19570.5	14076.1	20751.7	22547.5	13513.6	4870.69
1393	343.15	343.15	343.15	605.915	605.915	605.915	1	0	279097	339567	332111	112977	289068	153454	445928	304187	346672	383303	428221	101422	517702	292931	361663	501407	111419	433617	184743	167254	225351	234627
1394	348.115	348.115	348.115	608.014	608.014	608.014	1	0	53024.9	224791	192948	94922.1	167628	22818.1	53040.7	156579	147820	0	274261	200399	53104.6	80804.5	170680	96577.2	82613.7	288669	119124	0	51766.4	119274
1395	352.19	352.19	352.19	421.777	421.777	421.777	1	0	67278.3	115284	96664.4	120414	55073.8	46083.1	48675.4	156462	38323.4	46255.3	89427.1	85260.9	83925.5	63373.2	116593	88712.8	91620.9	123563	108858	33506.7	72217.1	93067.5
1396	355.985	355.985	355.985	343.32	343.32	343.32	1	0	12764.7	38567.3	23109.7	27980.1	11656.9	9771.26	27290.5	47282.3	13767.8	13251.9	41212.2	72462.9	15424.4	45013.7	9004.2	43827.6	24422.8	16484.1	30236.3	42732.8	22419.4	5247.11
1397	368.099	368.099	368.099	600.503	600.503	600.503	1	0	204543	267286	131061	204891	238509	193876	172890	312693	332018	331766	344522	91247.7	345855	1.84654e+06	284163	258168	68622.4	250262	310410	218794	293787	209515
1398	369.086	369.086	369.086	396.007	396.007	396.007	1	0	12420.6	17078	25429.8	16964.9	14674.7	9448.88	8636.26	22070	9760.36	6406.52	17196.9	9011.66	12537.3	8861.09	13929.5	11286.7	23198.3	18797.8	15935.7	9817.44	14079.2	13902.3
1399	375.16	375.16	375.16	604.953	604.953	604.953	1	0	181610	109614	152285	182767	74064.7	137937	210643	232485	29196.2	199067	0	64457.5	222589	206125	83275.2	167734	169045	269547	193621	105913	79576.7	197283
1400	379.082	379.082	379.082	606.936	606.936	606.936	1	0	24789.8	123788	110038	49294.8	90416.3	0	38953.4	80069.8	62274	65176.5	57923.9	83620	77157.6	34141	63855.6	42860.2	80877.7	108684	59786.7	187221	51145.2	40771.9
1401	385.257	385.257	385.257	438.392	438.392	438.392	1	0	2088.36	1451.12	6307.42	2292.91	3958.63	2987.86	2577.95	3040.54	2997.7	4355.68	3159.56	3000.7	2359.43	1569.26	2788.32	3966.18	2645.38	3104.59	3737.69	1994.35	1720.72	2327.49
1402	396.042	396.042	396.042	435.345	435.345	435.345	1	0	12068.8	11408.8	20177.6	12155.5	13522.9	1760.92	9903.25	6956.36	11482.7	4634.59	16877	11484.6	5969.78	7148.64	16921.3	16054.4	8736.89	22201.1	6389.76	8602.1	4616.59	9772.98
1403	411.996	411.996	411.996	346.656	346.656	346.656	1	0	17968.7	13958.6	6198.99	3786.89	18394.1	7940.1	16107.9	12372.1	9011.82	5874.35	6074.93	9876.7	11206.3	24955.7	8720.13	17755.4	7561.41	29454.4	6188.42	8481.91	8053.17	10123.4
1404	417.117	417.117	417.117	608.466	608.466	608.466	1	0	53959.3	108059	36962.7	177781	129028	575.714	15915	102163	91759.9	0	137293	108214	95477.6	30775.1	45338.1	52961.1	116941	47984.3	66845.4	86433.4	82210	53084.3
1405	420.071	420.071	420.071	599.236	599.236	599.236	1	0	35749.9	149542	125437	100706	78007.5	26961.2	70617.7	49530	90636.8	37663.2	53962.1	81326.2	108505	25481	85432.8	34220.8	85286.7	114831	94697.4	60361.1	69838.2	53496.5
1406	423.724	423.724	423.724	473.454	473.454	473.454	1	0	5401.99	8661.98	10253.9	4966.92	3422.39	5128.89	2843.46	9326.98	2056.74	6522.45	5976.55	7409.74	3471.18	2444.85	5108.12	5656.47	4389.76	4920.42	5240.72	2079.6	12169.9	2082.41
1407	425.129	425.129	425.129	607.083	607.083	607.083	1	0	42815.2	123025	23834.4	100024	106039	10505.4	24756.4	151023	125139	0	186493	47564.4	145673	16124.8	120666	65604.8	53780.7	175103	64155.2	118391	152464	83808.4
1408	428.093	428.093	428.093	608.448	608.448	608.448	1	0	181713	351974	185192	198155	209900	29061	81656.1	480385	507646	137208	323470	417069	418616	75633.5	141665	171277	295925	249753	158660	347214	498642	211725
1409	440.119	440.119	440.119	607.694	607.694	607.694	1	0	62887.7	225636	66473.8	86845.8	121429	0	28300	133123	119458	0	301555	190067	183073	73584.6	114873	60982.9	100221	165357	86280.9	101769	182206	93993.1
1410	449.125	449.125	449.125	608.169	608.169	608.169	1	0	35782.9	80362.8	21135.1	36858.2	99430.3	0	14267.9	134567	97221.3	0	103370	161633	91624.3	4291.15	42212.2	58143.3	102077	96084.9	24012	50316.9	80097.3	74352.8
1411	457.117	457.117	457.117	607.115	607.115	607.115	1	0	34967.8	148231	64086.1	93199	130699	23535.7	19781.4	165877	133963	0	270043	46068.6	159172	58102.6	50356.5	75859.4	53303.2	141637	102908	85385.6	150223	109205
1412	460.857	460.857	460.857	716.346	716.346	716.346	1	0	37455.8	29165.5	35143	59348.5	45073.3	34591.1	36251.1	23669.4	72375.7	64178.9	61122.8	62629.4	34919	57980.7	55798.9	24199.6	54901.3	85741.3	32213.6	26397.6	41596.3	48800.5
1413	480.16	480.16	480.16	597.613	597.613	597.613	1	0	73430	155201	175055	95064.1	99701.3	81694.2	74820.4	92903.9	34674.5	105382	79213.2	99184.7	244584	38417.5	64444.4	153630	83642	85553.3	71992.3	54633.8	74631.5	139001
1414	491.907	491.907	491.907	352.261	352.261	352.261	1	0	5672.11	2706.92	4387.1	5303.1	8091.23	6103.43	4610.42	4885.19	4291.69	5090.05	3479.07	3513.79	18449	8397.53	4729.17	9264.56	4512.35	36145.7	4183.81	4013.63	4209.86	3952.69
1415	498.904	498.904	498.904	344.436	344.436	344.436	1	0	18109.4	5317.49	28783.5	25985.7	8932.46	18000.5	5715.64	18807.8	4026.09	14950	13567.5	6170.16	16805.2	17901.2	4024.88	23808.1	10269	15267.9	14364.4	9803.06	11139.1	11678.7
1416	508.235	508.235	508.235	620.176	620.176	620.176	1	0	98906.1	98012.4	123349	127565	53010.6	83483.6	63527.8	93670.7	80378	47388	227356	176306	65945.3	35609.9	105735	182742	100923	107937	93190.1	105348	112526	110581
1417	523.168	523.168	523.168	384.168	384.168	384.168	1	0	7053.99	4202.8	9687.5	6832.36	6655.51	4847.79	3821.36	5329.82	10737.2	13846.1	13529.8	10379.3	7148.98	8244.54	13418.6	4787.47	26056.2	6894.07	5821.19	9444.11	6717.63	6224.59
1418	527.194	527.194	527.194	593.464	593.464	593.464	1	0	99074.4	136075	181033	120852	124477	166770	106107	90354.7	102819	122640	123279	148166	157922	81247.9	133753	167019	66666	142716	104517	39954.8	169563	51672.3
1419	535.225	535.225	535.225	374.01	374.01	374.01	1	0	4161.4	5242.17	10997.2	3186.46	4924.34	4159.92	2713.17	6387.08	3754.22	4735.77	10237.6	3699.54	5506.04	2858.64	7364.37	6801.56	7989.3	12508.9	4323.87	4586.8	4194.61	7957.87
1420	545.132	545.132	545.132	439.69	439.69	439.69	1	0	13803	11531.5	13824.2	10747.6	10960.2	6849.4	7059.55	4688.05	14360	8660.65	16134.4	10282.3	12735.4	10473.5	13986.3	8857.94	17080	9353.64	5430.6	10616.5	8691.88	7224.64
1421	564.029	564.029	564.029	395.517	395.517	395.517	1	0	6378.7	6616.13	6982.03	7819.94	5249.1	6711.32	2575.04	8236.01	3867.23	3193.19	3330.22	5940.37	9500.4	5460.18	5473.28	4083.82	5097.67	7369.74	7460.31	4150.98	5461.04	8265.25
1422	565.751	565.751	565.751	355.736	355.736	355.736	1	0	15058.6	9126.13	8080.04	3364.57	12323	6877.94	10169.3	15866.7	6833.42	12983.2	10560.9	5720.6	12171	4051.73	7582.98	8715.37	13837.8	13608.2	10765.1	9365.29	14810.7	6343.98
1423	567.149	567.149	567.149	445.402	445.402	445.402	1	0	13970.7	17588.9	22410.2	9704.84	3890.1	3365.07	9300.83	24034	18238	15497.9	19195.4	4317.81	16378.5	12135.9	27188.5	8789.69	25623.1	30376.1	10479.9	19181.1	14276.8	20133.5
1424	574.842	574.842	574.842	339.435	339.435	339.435	1	0	63269.9	34826	47172.2	56814.9	51506.2	18019.9	47960.8	71439.1	51887.7	34631.1	22350.7	54923.2	53537.9	4932.56	19836.9	26336.8	48067	48287	15623.3	59500.7	35820	76508
1425	576.177	576.177	576.177	606.786	606.786	606.786	1	0	4001.92	62719.7	80586.6	50572.7	60644.2	3843.8	13253.9	60273.7	20796.5	8385.06	70783	20927	43803.7	8674.62	34132.4	7106	28837	79820.4	50379	27943.9	40461.6	28453.3
1426	582.269	582.269	582.269	620.594	620.594	620.594	1	0	146841	122108	82115.9	215356	55419.2	142894	90129	154445	101160	73168.5	111532	91965.3	124607	10300.3	149075	116692	150367	193408	104183	73373.6	122243	108846
1427	585.196	585.196	585.196	593.723	593.723	593.723	1	0	19091	113867	29397.8	102203	89830.2	67833.9	61836.4	75671.8	83127.1	43062	111032	115416	38062.8	37604.2	80871.5	138629	48072.6	135269	90538.9	31908.7	21290.3	29925.9
1428	598.17	598.17	598.17	606.121	606.121	606.121	1	0	6341.15	88493.5	54348.3	34880	52915.2	9304.68	12711	57016.4	31374.6	35764.3	13831.5	32749.8	34858.3	0	49924	18240.2	52589.4	48361.5	53464.7	50353.8	49160.2	49542.4
1429	629.392	629.392	629.392	338.244	338.244	338.244	1	0	5295.71	2361.55	5274.81	10636	1861.13	2202.73	6501.82	7136.08	6857.93	7288.98	3284.49	4025.74	8932.15	5852.74	4681.81	4017.8	4857.19	6791.75	5755.79	6300.73	5061.18	6046.68
1430	633.718	633.718	633.718	356.491	356.491	356.491	1	0	8182.55	7611.03	7106.9	6185.16	9519.21	7228.11	8757.76	11065.5	2928.22	10609.9	6783.15	13509.3	7871.52	7614.02	11486	4256.2	7234.7	6201.35	6033.17	13612.9	5121.3	9056.81
1431	636.962	636.962	636.962	685.458	685.458	685.458	1	0	25617.7	24604.4	23505.6	23319.6	19979.2	18231	26539.2	21387.3	23004.2	26045.4	22282.2	30477.1	26279.3	37417.4	30987.6	12861.2	21134.6	19425.2	35737.6	16909	24139.1	15537.6
1432	642.009	642.009	642.009	396.144	396.144	396.144	1	0	5219.42	6211.93	5720.74	3845.33	2455.66	7233.42	2751.49	4511.53	5042.41	5023.68	8123.85	10961.4	2698.98	5209.81	9895.44	3905.21	6563.96	17920.8	4928.49	4721.15	2678.12	7405.59
1433	643.681	643.681	643.681	354.368	354.368	354.368	1	0	8728.59	8123.12	4378.65	3014.64	2404.17	7067.63	1924.72	6796.95	8025.26	8704.85	6111.7	3878.35	9721.02	6777.64	4882.6	8826.84	6785.15	5260.72	6475.5	8340.79	3184.26	4481.75
1434	665.205	665.205	665.205	596.744	596.744	596.744	1	0	16368.8	53351.6	26753.9	34792.9	29650.6	22150.4	24158.8	21796.9	27134.9	28199.8	52350.3	39168.1	20140.8	42749.6	36839.3	37945.7	28168.3	99952.4	12722.2	26695.6	21260.9	36962.4
1435	683.684	683.684	683.684	353.855	353.855	353.855	1	0	14013.5	4064.53	18311.1	9452.17	13685.7	8037.28	11984.3	13080.9	12287.4	9613.98	7672.68	15452.6	11500.7	8620.95	13006.1	4918.11	7578.37	8127.71	8540.43	12745.8	9193.69	15925.5
1436	687.308	687.308	687.308	619.469	619.469	619.469	1	0	58497.9	95531.2	35755.9	75106.4	40177.9	46090.3	47175.3	124966	59272.3	28876.5	103392	55592.5	58202.8	8146.81	50693.4	104722	102629	129921	88149.6	53326.6	80558	90063.5
1437	693.908	693.908	693.908	586.262	586.262	586.262	1	0	7453.7	19613.6	19434.8	7904.6	7061.71	19520.7	5648	19231.1	20540	14017	18570	16800.5	8441.82	13301.1	14966.9	17720.3	10855.3	13966.3	9238.48	13017.3	7443.83	15116.1
1438	701.167	701.167	701.167	609.808	609.808	609.808	1	0	2750.69	39336.2	20340.8	29674.9	37457.3	1473.96	3283.95	44920.5	17166.6	4489.69	46288.4	60763.9	25251.7	170953	22547.5	4945.17	26894	17756.6	29525.7	9412.87	21662.3	12525.6
1439	704.232	704.232	704.232	591.271	591.271	591.271	1	0	12905.3	59462.2	55410.7	42407.1	7904.36	52169.2	23554	48967.8	26772	10329.4	98380.2	48305	52371.3	65025.6	42544.1	106337	19015.1	72609.2	39668.8	12583	23502.1	9540.44
1440	711.243	711.243	711.243	590.449	590.449	590.449	1	0	35354.3	61511.6	23090.9	69631.6	23111.1	39918.4	52995.7	58410.9	50160.4	63226.3	77382.8	79156.2	83269	30710.7	59097.8	86339.1	38553.1	78952.1	56400.1	33003.1	12718.2	62982.4
1441	719.643	719.643	719.643	355.731	355.731	355.731	1	0	5903.67	10735.9	14337.1	6527.34	3858.38	8997.77	10084.4	3000.83	14190.6	11450.4	6839.09	5145.88	11232.3	7604.48	12234.4	11720.2	8295.16	9979.19	10025.1	12808.3	10621	9478.73
1442	730.164	730.164	730.164	608.865	608.865	608.865	1	0	4095.75	44053.9	25484.4	31120.2	30617.2	4073.37	7243.47	38286.6	37391.4	11861.1	61271.1	43454.4	36250	219129	10639.8	4904.11	36429.3	53524.1	27403	14778.3	11613.4	37454.2
1443	736.894	736.894	736.894	470.239	470.239	470.239	1	0	3196.46	4070.86	2896.05	6212.78	2310.39	9111.41	2532.07	1927.72	3255.28	2598.63	6998.18	4153.57	4868.86	2082.53	3419.59	7070.43	1942.57	6834.4	1892.59	2409.5	2685.03	849.723
1444	742.248	742.248	742.248	591.031	591.031	591.031	1	0	23916	16005.4	43797.4	28808.7	33962.3	27638.2	29802.8	31964	37934.4	40198	36607.3	41470.2	46895.1	106570	31038.6	52888	21844.4	18431.6	35614.8	2556.97	33713.3	20632.2
1445	750.302	750.302	750.302	586.292	586.292	586.292	1	0	227563	526.173	52198.6	45549.6	71981.9	19152.1	23144	33125.6	38832.4	244904	11084.3	0	1421.21	6973.69	34907.2	67780.7	29453.3	83744.8	41598.2	46495.7	47353	18080.1
1446	760.28	760.28	760.28	384.341	384.341	384.341	1	0	10971.6	31243.4	15875.1	12357.5	11128.4	5446.25	5245.09	5108.39	5744.85	15172.9	5112.9	13603.2	19896	5200.23	11159.9	9771.61	3542.35	6256.36	4900.17	4704.01	31454.7	10227.6
1447	762.249	762.249	762.249	591.445	591.445	591.445	1	0	22677.2	43431.7	15841.1	31197	31140.2	23672.5	27924.9	29276.5	34834.7	33403.6	17622.8	33743.3	32231.5	73443.9	12364.8	25218.6	20452.4	45941.5	7814.74	22451.8	31820.6	28420.8
1448	778.634	778.634	778.634	353.969	353.969	353.969	1	0	19862.2	16309.1	24199.6	22326.3	12823.9	18305.8	10305.6	13477	18474.4	13534.1	11902.6	12689	16101.8	13245.8	23372.8	16146.9	16011	10496	16520.6	8153.52	15030.7	12481.1
1449	784.242	784.242	784.242	595.954	595.954	595.954	1	0	22995.7	38742.7	10940.4	32679.6	29993.1	19222.5	27659.9	33754.8	31798.8	31932.5	34654	16016	37822.4	40245	11967.2	37498.9	24085.4	41905.8	23531.6	22488	28722.2	22882.7
1450	796.32	796.32	796.32	598.88	598.88	598.88	1	0	7464.36	17728.5	12625.6	19346.1	8286.22	14832.2	6772.3	18148.8	3921.57	5112.88	19801.3	10652.6	13078.2	0	12644.2	22205.7	17770.3	16796.8	21578.5	6020.12	12036.6	15933.3
1451	801.25	801.25	801.25	596.055	596.055	596.055	1	0	25037.8	33611.7	51974	41290.1	37233	41926.7	29212.8	26112.6	39335.6	34327	28396	41817.9	46268.3	145418	35003.2	53378.8	32959.9	55596.6	19700.9	5700.5	9219.27	25824.5
1452	819.272	819.272	819.272	591.219	591.219	591.219	1	0	3026.44	57271.5	67747.6	52520.1	50042.3	27065.2	38285.2	42053.1	40691.2	44146.9	30195.2	35445.5	52957.2	44136.7	54766.2	56606.4	29408.3	58723.7	48062.9	16152.2	61260.8	14200.1
1453	824.635	824.635	824.635	356.357	356.357	356.357	1	0	18311	11866.7	33039	32115.6	27533.6	18835.8	21071.1	26764.1	24659.5	30685.7	22936.4	13792.2	16378	21493.5	27270	14966.6	23580.6	26112.5	16969.1	27938.6	40460.2	29352.3
1454	831.598	831.598	831.598	354.313	354.313	354.313	1	0	9829.65	8221.91	12597.6	7398.16	5900.96	8460.11	6567.24	5328.47	5899.24	9447.71	4277.11	8872.75	6153.22	8011.87	10013.1	8401.97	5100.97	4301.45	9935.69	9304.23	10433.2	5540.9
1455	842.193	842.193	842.193	607.668	607.668	607.668	1	0	5713.04	22955.7	6773.82	12231	14357	5637.73	7881.7	11994.4	14637.1	6556.41	35652.5	22432.1	17988.9	52420.5	5309.49	9606.62	7018.67	28178.6	12033.1	12273	25556.8	7073.74
1456	847.262	847.262	847.262	598.361	598.361	598.361	1	0	25351.9	34504.9	10554.3	33605.3	31199	23195.1	19352.8	33038.9	30293.1	17728.8	41769.9	36435.3	30301.1	55623.5	30916.7	30548.9	8234.37	42520.7	40849.4	17164.8	36758.4	20644.5
1457	848.581	848.581	848.581	353.464	353.464	353.464	1	0	20615.9	11145.8	21160.5	11491.6	13497.3	8947.3	9747.05	14566.1	14462.2	16052.2	13902	17211.9	18012.8	12410.9	17747.2	14603	11236.9	13234.6	14188.2	14006.2	11260.3	17025.5
1458	851.99	851.99	851.99	394.074	394.074	394.074	1	0	6741.88	6874.24	4449.94	8429.16	3323.31	5098.16	1335.05	6504.07	5893.88	4540.15	8565.58	6772.63	4218.74	4126.25	7291.22	7203.84	6352.19	6027	5242.05	4152.19	4517.02	7000.26
1459	891.319	891.319	891.319	594.894	594.894	594.894	1	0	7339.95	48382.5	34448.9	32923.9	34671.8	45735.3	26042.6	33990.7	25644.3	11599.9	32421.4	28533.2	43514.4	30672.9	35683.3	34533.5	23453.6	49477.6	43687.5	10828	39276.4	29885.2
1460	904.354	904.354	904.354	384.341	384.341	384.341	1	0	17659.1	18061.3	28961.1	26396.4	39236.2	4956.98	19597.9	16372.5	8605.56	37394.7	22474.4	15051.2	26908.8	23837.5	12559.6	19754.1	7766.31	19803.1	19839.1	18722.3	65103.8	23567.3
1461	956.367	956.367	956.367	606.321	606.321	606.321	1	0	12970.7	32437.9	34280.2	32795.3	13563.9	19186.2	11984.2	13391.8	8083.04	25960.5	31432.9	11267	8582.54	87318.4	35368.9	13524.8	13091.3	40323	36091.7	19427.8	9996.63	20202.7
1462	983.28	983.28	983.28	384.585	384.585	384.585	1	0	5309.61	3262.49	9893.58	11316.2	5451.44	6980.07	5016.11	7114.61	3498.33	8550.3	5806.83	5852.67	5631.24	7088.49	7921.11	5267.86	3918.69	14234.3	5375.81	5073.17	7471.52	6175.12
1463	1033.31	1033.31	1033.31	589.304	589.304	589.304	1	0	11383.3	42374.2	37397.7	37400.1	28390.9	20130.4	16422	28152.8	17114.3	11859.1	33010.5	31369.3	39191.7	10332.3	33785.4	33004	21074.2	25763	32818.9	22236.5	12911.3	6644.46
1464	1036.29	1036.29	1036.29	598.025	598.025	598.025	1	0	8463.36	15811.9	18263.4	8218.86	12961.6	21456.5	15713.6	18006.9	58216.7	10201.3	32744.6	65280	13596.1	15752.3	21185.3	20930.1	12049.8	22691	6710.97	99605.4	4069.66	12944.1
1465	1040.52	1040.52	1040.52	355.819	355.819	355.819	1	0	13265	8968.19	11027.7	11134.6	3469.19	4892.53	5101.84	8836.1	9140.13	8757.31	8304.92	9028.31	12041.1	5145.27	5911.15	10476.2	7130.84	5993.6	8472.98	9641.01	11828	9680.29
1466	1041.34	1041.34	1041.34	589.516	589.516	589.516	1	0	19969.5	23427.1	28206.4	10902.8	22736.1	29384.2	22453.2	21079.2	25712.6	30739.6	24617.5	23234.4	29370.1	22300	23534.2	22062.9	16925.2	18025.8	20160.9	17677.8	33613.5	23490.7
1467	1177.14	1177.14	1177.14	462.891	462.891	462.891	1	0	3990.24	13683.5	14454.6	4905.26	5250.94	7265.07	11310.9	10127.8	6129.6	10095	6951.87	9419.21	4150.52	8626.24	7314.42	7083.45	5834.74	10031.5	7108.09	4864.88	10581.3	9542.04
1468	1187.23	1187.23	1187.23	607.371	607.371	607.371	1	0	10504.3	11665.6	9025.52	19144	5751.34	5867.77	7382.41	9770.16	17226.6	8014.55	14775	12220	9713.69	9336.15	10747.1	7703.29	5243.16	13025.5	8644.25	3284.46	15434.4	11245.3
1469	1211.58	1211.58	1211.58	479.427	479.427	479.427	1	0	2665.2	6804.29	8899.04	9536.12	6945.42	8144.55	2646.08	4724	5146.57	5142.79	3337.16	4852.04	8942.48	3713.4	3883.18	4893.64	3593.69	4989.79	4927.69	3232.61	4996.8	5815.03
1470	1331.3	1331.3	1331.3	603.687	603.687	603.687	1	0	6340.67	12281.4	7039.57	12152.3	6043.35	7363.56	2972.89	8199.06	11432.8	6320.8	14334.7	9855.54	3983.45	8368.5	3998.46	7251.06	8066.35	12652.1	12797.8	10754.1	9977.91	8371.68
1471	1525.39	1525.39	1525.39	460.37	460.37	460.37	1	0	4097.55	4719.87	4163.17	5381.88	3265.38	4657.84	3357.51	2368.38	3080.33	3018.59	4994.11	6733.74	2662.28	2559.41	7259.23	11484.6	2001.43	12139	2779.99	2896.41	2939.46	3295.51
1472	1783.47	1783.47	1783.47	459.004	459.004	459.004	1	0	9828.91	4595.61	6662.59	6141.67	5965.97	10093.3	5004.47	7585.66	5671.11	4476.65	5113.09	11856.2	6930.24	6791.8	5371.04	7992.34	3178.44	6785.28	2804.05	4183.01	6763.15	5388.9
1473	1794.47	1794.47	1794.47	458.275	458.275	458.275	1	0	6026.1	5552.92	4394.82	4229.24	3763.14	6591.77	4611.81	4289.11	3558.34	3501.08	5749.5	11139.4	2445.8	3433.63	4628.35	5751.23	2634.48	6204.91	1933.71	3182.38	3876.76	4510.4
1474	1869.49	1869.49	1869.49	459.768	459.768	459.768	1	0	4707.17	5864.46	3743.22	4606.63	3553.34	4531.99	3113.54	4275.58	4322.3	4402.25	6670.26	8956.38	4332.65	2932.06	7629.27	7116.13	3074.01	9852.62	3575.66	3302.19	3944.86	4862.73
1475	1998.9	1998.9	1998.9	605.024	605.024	605.024	1	0	5623.9	15134.6	30858.1	58167	10032.2	7887.79	8895.4	23986.2	12291.5	12879.6	105277	13252.1	48726	34554.4	22874.8	14743.1	9141.16	86265.9	8192.96	8043.03	41635.3	61299.6
1476	100.156	100.156	100.156	74.416	74.416	74.416	1	0	5379.92	6044.91	5107.26	6351.96	7241.21	5630.29	2592.71	8334.43	4838.11	9201.53	3823.59	8536.61	10171.4	1536.56	4329.2	5236.17	3767.45	2256.21	7163.77	10037.4	6502.65	3180.37
1477	105.335	105.335	105.335	579.709	579.709	579.709	1	0	22411.7	151762	88156.3	55008.9	185791	83385.6	27728.9	51891.2	101321	62244.3	52516.1	356060	220641	66800.2	65185.7	65070.3	32771.2	96802.6	32168.8	434183	46449.4	34665.6
1478	107.192	107.192	107.192	585.37	585.37	585.37	1	0	13436.1	14975.1	49322.2	10086.7	12648.6	12270.8	5635.84	5581.39	15626.7	14187.6	7012.9	23157.5	7759.68	3862.06	8371.21	16751.8	3362.93	10889.3	2614.68	23633.4	10652.3	3367.89
1479	111.022	111.022	111.022	609.222	609.222	609.222	1	0	146175	76581.9	129309	43466.9	109978	38877.8	91067.5	145971	108558	145480	184841	212165	124419	37472.1	47190.4	163002	94946.1	158930	68886.2	83238.5	90506.4	78979.9
1480	118.081	118.081	118.081	618.754	618.754	618.754	1	0	304081	525958	385795	511053	349204	498458	373155	273516	380736	176070	536249	550617	470346	163247	571326	538087	199577	839731	329046	58292.4	559839	426979
1481	120.011	120.011	120.011	515.183	515.183	515.183	1	0	87545.6	16340.7	18374.2	13437	19823.5	3946.68	6874.86	11834.2	8204.78	20339.7	35715.7	37824.9	20285.8	5706.22	12446.2	17458.6	7725.92	19595.7	4747.61	7541.04	8366.63	90966.8
1482	121.099	121.099	121.099	664.941	664.941	664.941	1	0	96820.6	135822	287545	52142.3	122694	59449	104263	119766	158124	115860	315482	66636.7	163541	85555.3	123097	255764	136738	604969	96615.1	103765	139059	78262.5
1483	128.016	128.016	128.016	404.538	404.538	404.538	1	0	43406.7	123216	101392	119218	77109.6	29434.7	44087.6	97288.8	120675	15931.3	111344	84070.8	80895.6	33018.1	116207	94379.3	64889.2	88942.5	57010.8	35767.3	63747.7	89626.3
1484	130.021	130.021	130.021	607.36	607.36	607.36	1	0	7.18183e+06	8.46405e+06	1.80441e+06	6.67149e+06	4.47351e+06	1.08328e+07	5.94765e+06	7.58526e+06	1.54837e+07	6.50813e+06	5.63043e+06	1.14606e+07	1.43502e+07	1.24465e+06	3.55362e+06	3.17143e+06	2.7667e+06	7.46992e+06	2.87262e+06	8.73314e+06	1.10909e+07	7.79227e+06
1485	139.011	139.011	139.011	491.374	491.374	491.374	1	0	843317	2.08656e+06	329871	398858	574489	866819	566832	545470	2.05659e+06	1.49811e+06	797948	725937	1.23952e+06	427062	1.04444e+06	429088	224383	817391	1.13034e+06	1.23814e+06	3.19894e+06	205505
1486	143.041	143.041	143.041	507.339	507.339	507.339	1	0	90279.5	137124	716589	31815.2	210627	72479.1	122016	65818	65851.1	14616.3	132644	27599.4	46459.7	139702	26087.5	386315	51636	109298	127984	64211.1	61111.9	195845
1487	146.212	146.212	146.212	408.463	408.463	408.463	1	0	16448.7	11863.7	48284.2	64643.9	47345	17183.1	21729.1	102556	44927.4	25300.2	39436	43533.1	76015.1	21358.2	166528	30761.8	12600.3	30537.3	25753	11996.3	12795.7	16273
1488	174.879	174.879	174.879	607.571	607.571	607.571	1	0	5299.11	5758.07	4110.47	4604.67	1483.09	2288.42	3796.85	2042.77	4651.4	8292	15992	4933.55	5844.9	2068.21	7038.83	4667.15	2049.75	4748.25	3556.22	3867.54	3113.86	5122.84
1489	188.027	188.027	188.027	610.198	610.198	610.198	1	0	1.35731e+06	2.59721e+06	940169	2.20522e+06	1.10997e+06	4245.05	136969	1.75165e+06	1.27541e+06	852674	3.51323e+06	6.15761e+06	1.37678e+06	766211	1.52441e+06	1.29911e+06	468516	2.99229e+06	1.63e+06	552075	3.13174e+06	2.44209e+06
1490	196.075	196.075	196.075	594.309	594.309	594.309	1	0	163315	285655	149099	133387	221025	117151	94430.4	111787	130188	119386	331837	248514	149537	37671.7	174662	98386.1	101482	229341	151903	257663	103661	120286
1491	197.547	197.547	197.547	334.386	334.386	334.386	1	0	9158.67	8259.09	2403.83	9570.57	2877.74	3886.19	6051.34	2247.4	2823	7351.2	2437.91	6363.81	6759.07	6444.96	2041.78	8725.32	2420.02	2653.32	6584.2	7361.83	7947.69	3448.35
1492	205.1	205.1	205.1	401.397	401.397	401.397	1	0	44776.1	87553	88760.5	192203	69507.8	23700.9	128962	297075	37467.9	41017	467531	42246.1	133900	45549.5	1.32541e+06	572787	77475.4	39098.4	40157.6	43611.9	50355.5	240422
1493	211.396	211.396	211.396	435.712	435.712	435.712	1	0	1855.29	4596.73	6513.82	5317.36	1102.81	4945.19	3468.89	3025.31	4830.42	2035.82	5565.6	5402.87	5102.16	3440.1	3931.95	4379.17	3317.96	2690.94	4874.69	3650.08	4710.35	4382.14
1494	219.323	219.323	219.323	423.729	423.729	423.729	1	0	19591.1	7026.62	24417.2	18720.5	15969.8	11823.9	2577.96	26240.2	11222.5	13646.5	15248.5	10535.6	4233.37	12582.9	22243.9	14759.2	18689.8	14722.5	11781.5	5190.5	18947.4	19681.3
1495	228.042	228.042	228.042	509.907	509.907	509.907	1	0	11138	14255.2	19908.7	16696.9	9247.55	8224.11	8025.08	17684.4	10097.7	29968.1	27550.4	5918.42	21140.6	7074.74	18798.5	12161.8	22769.2	23645.5	3749.05	10067.2	12628	16747.4
1496	228.151	228.151	228.151	492.598	492.598	492.598	1	0	109580	92507.4	119716	36762.9	60551.4	34917	34410.6	43602.5	49835	21697.6	35239.6	78098.6	46534.5	35177.7	120901	91728.9	11262	99720.8	45303.1	49801.3	50489	72618.1
1497	228.195	228.195	228.195	726.073	726.073	726.073	1	0	123505	65357.9	98629.7	92754.9	110076	75034.4	36122.1	46691.8	153017	184637	417384	129423	117129	89765.6	193451	450981	50810.3	109837	76560.4	117107	83204.3	224093
1498	233.336	233.336	233.336	620.138	620.138	620.138	1	0	128945	245028	36971.7	69680.5	26202.1	10144.6	138881	94575	81059.3	31549.2	112615	291903	137671	5834.5	62367	136167	77419.7	123456	96147.4	39398.3	106644	90600.5
1499	238.069	238.069	238.069	608.36	608.36	608.36	1	0	94064.7	274693	166721	118842	197380	89202.2	193885	195401	152045	169300	317403	449103	196666	85479.8	319795	184463	146490	380535	147961	115953	192288	136333
1500	242.113	242.113	242.113	379.538	379.538	379.538	1	0	4757.32	90770.3	15156	39323.1	350898	61932.5	30294.2	63057.9	27825.4	33933.3	45576.7	55989.2	61119.7	95723.7	27636.5	294504	28069.2	291296	27133.4	968.778	20979.3	40019.7
1501	261.982	261.982	261.982	608.271	608.271	608.271	1	0	283660	313125	375363	333601	309718	508372	210551	334801	267644	440921	158331	435703	315540	128002	434806	353752	208699	315169	326713	237889	341818	78789.1
1502	264.959	264.959	264.959	397.425	397.425	397.425	1	0	4042.74	15207.7	5085	8946.66	1318.21	7047.74	3672.09	2899.58	6770.33	6559.54	8085.94	5206.32	5811.52	4721.39	8420.07	5311.35	7948.3	14975.8	22378.6	3954.56	4038.04	7062.35
1503	272.095	272.095	272.095	435.702	435.702	435.702	1	0	31385.5	51108	35010	39033.8	21711.5	36966.3	26868.6	75347.7	27000.4	24016.9	29503.2	5363.02	26610.4	57598.4	50100.9	51784.6	19619.9	93888.5	20533.8	8223.45	31796	90157.4
1504	274.092	274.092	274.092	382.768	382.768	382.768	1	0	100246	58278	85564.6	73493.8	70772	88896.2	86007.1	55432.7	68003	99092	78899	143533	81382.9	58651.7	42622	38009.8	55748.5	23651.7	62911.3	117050	114962	96556.8
1505	275.38	275.38	275.38	441.339	441.339	441.339	1	0	2672.08	5874.27	4732.86	1919.82	2375.8	2601.08	5857.55	8365.5	2958.02	1171.27	5422.31	7745.34	4452.14	1692.97	6311.11	3835.23	633.279	6141.78	3437.46	3183.82	8053.35	5009.31
1506	276.973	276.973	276.973	349.191	349.191	349.191	1	0	15077.8	6491.05	11479.4	10216.3	10401.6	4145.22	7882.34	22851.1	9616	4923.03	3927.61	9667.43	71203	5491.95	3476.32	4990.98	4531.68	18583.6	6189.06	6742.98	43123.6	11961.3
1507	280.148	280.148	280.148	411.78	411.78	411.78	1	0	15318.8	5591.32	41877.1	29105.1	18434.4	9802.1	8787.97	11235	17522.4	20858	15011.1	18745.9	17105.5	7891.54	20448.4	11836.8	15762.7	16951.3	11346.5	11077.4	11782	21960
1508	289.129	289.129	289.129	594.439	594.439	594.439	1	0	284087	314275	157934	181453	208739	87483.6	123235	307701	197586	70915.1	200785	580640	125878	124429	124373	229574	214725	161620	176172	153631	172218	93144.4
1509	290.095	290.095	290.095	609.08	609.08	609.08	1	0	1.19208e+06	2.45728e+06	2.5718e+06	1.94521e+06	1.99508e+06	0	1.49626e+06	3.11072e+06	1.36506e+06	1.97711e+06	2.12311e+06	5.45916e+06	1.42845e+06	2.03814e+06	883139	2.34307e+06	1.15176e+06	2.16211e+06	1.51997e+06	1.34349e+06	2.168e+06	901709
1510	304.667	304.667	304.667	677.014	677.014	677.014	1	0	60736.8	23136.6	325332	80144.1	284975	15864.3	135713	209148	32070.9	84883.2	22196.4	22133.4	54660.5	271533	90010.1	37533.2	169198	23076.2	255840	324779	59694	239720
1511	305.07	305.07	305.07	590.491	590.491	590.491	1	0	363353	415556	214295	391701	620114	233946	255244	248124	310594	306033	282419	127330	230237	147823	508097	1.81183e+06	239227	573507	256461	152605	252943	132946
1512	312.155	312.155	312.155	605.594	605.594	605.594	1	0	1.91078e+06	753715	6.75557e+07	778294	2.04763e+06	2.20378e+06	1.18533e+06	7.31259e+06	354763	2.04685e+06	3.46719e+07	547762	5.20233e+06	2.64195e+06	1.44764e+06	5.589e+07	1.09374e+07	1.09196e+07	1.17925e+06	3.13171e+06	2.34347e+06	2.23649e+07
1513	314.574	314.574	314.574	591.887	591.887	591.887	1	0	39568.9	56170.7	203718	71495.9	36859.3	53011.8	97000.2	103560	59773.7	53026.6	100648	35690.2	124905	43556.1	77265.2	146781	54638.3	157916	45685.3	47197.5	25959.9	17414.8
1514	319.156	319.156	319.156	364.274	364.274	364.274	1	0	7397.15	17533.4	10194.3	15868.5	29829	4155.16	28889.6	46328.9	5655.22	6522.54	25101.6	15595.9	23256.4	11005.7	13819.4	12993.3	5664.91	20633.4	18112.2	15051.8	23516.5	14542.6
1515	320.859	320.859	320.859	358.485	358.485	358.485	1	0	23895.8	12606.8	16211.8	11176	24501	18250.6	13651.5	21183.4	7397.95	14227.7	8720.59	24817.1	20426.2	4819.19	11160.3	7887.84	5632.54	7411.86	14551.7	33194.1	23361.7	11430.2
1516	327.118	327.118	327.118	349.395	349.395	349.395	1	0	17497.7	4729.72	15701.4	14316.9	12398.4	11374.5	19568.8	4747.04	14357.7	12561.4	8059.88	12320.5	10724	12621.1	16389.1	18060.1	12791.8	12682.8	12553.1	2216.62	10505	4692.05
1517	332.163	332.163	332.163	470.287	470.287	470.287	1	0	163802	89448.4	49836.6	65216.7	42391.7	82128.7	152507	6671.63	105401	63246.5	48009.1	67279.6	49932.9	75277.2	86610.7	198536	28859.5	343408	15852.3	44806.9	28399.8	30576.2
1518	332.488	332.488	332.488	764.324	764.324	764.324	1	0	2.26168e+06	466572	1.8957e+07	2.59886e+06	1.35222e+07	185711	5.9609e+06	1.08287e+07	1.05622e+06	4.21809e+06	362363	459162	508218	1.10255e+07	1.8403e+06	766208	5.52619e+06	476730	1.2076e+07	1.33603e+07	1.10458e+06	9.36032e+06
1519	332.748	332.748	332.748	764.19	764.19	764.19	1	0	413609	114946	2.14167e+06	609759	3.88267e+06	63150.9	978369	1.72772e+06	175824	292486	82664.6	32624.1	230769	1.86728e+06	233373	184363	1.20758e+06	91094.4	3.74866e+06	4.11946e+06	238805	1.45113e+06
1520	333.716	333.716	333.716	765.363	765.363	765.363	1	0	102488	60687.6	1.25805e+06	244248	592968	16444.5	566029	886055	42343.7	336857	39675	50045.9	124912	1.15544e+06	284749	46533.3	852881	25709.4	930992	1.96736e+06	168992	665044
1521	338.155	338.155	338.155	607.371	607.371	607.371	1	0	267854	86641.9	327729	117971	121970	336971	250833	390480	185536	220468	222665	291003	317324	217088	227163	263328	183497	373038	40328.3	83670.9	152356	480813
1522	340.122	340.122	340.122	606.773	606.773	606.773	1	0	118376	165981	107502	56480.7	193348	96347.6	32697.7	129027	137361	0	189578	67547.4	104933	885722	153450	101439	89839.3	120001	106673	126602	138128	125052
1523	348.145	348.145	348.145	604.67	604.67	604.67	1	0	26936.2	210762	237891	147317	109768	58462.1	73752.4	215949	191145	0	216602	66557.4	82944.2	73052.1	166951	179361	123385	261629	118535	0	183816	45200
1524	349.107	349.107	349.107	602.402	602.402	602.402	1	0	62418.1	48820.2	127428	58708.6	87993.4	45414	44597.1	110391	95562.5	10820.5	109719	139378	36483.4	0	79191.8	84519.2	76177.4	173789	107330	64096.5	86454.1	53443.2
1525	356.201	356.201	356.201	373.021	373.021	373.021	1	0	9893.71	11903.1	15792.5	13046.6	5635.2	6010.41	7096.49	13374	6615.22	7973.9	17998.5	8322.42	11556	6306.09	10793.9	9061.15	20964.7	18336.8	11754.2	5138.21	4717.15	15793.3
1526	365.102	365.102	365.102	607.497	607.497	607.497	1	0	157705	536657	374657	276839	348698	0	169591	860717	422199	46062.6	515762	398987	494410	187798	167617	413212	432502	474708	416001	254962	532364	408232
1527	384.077	384.077	384.077	372.253	372.253	372.253	1	0	16005	14705	13057.4	17666.2	16221.9	4681.02	13214.3	19737.5	12688.2	12242.7	16095.9	7254.76	18931.3	14325.1	15250.3	37208.7	6916.76	9291.96	8037.62	5629.24	14585.4	18632.5
1528	391.11	391.11	391.11	608.275	608.275	608.275	1	0	38215.2	92382.7	74227.5	95487.3	89126.9	4186.34	13920.3	35998	42878.2	12563.8	148619	123613	81715.4	52615	63257.4	53286.6	65762.3	36659.7	63672.1	49246.5	74243.7	60251.8
1529	396.041	396.041	396.041	391.501	391.501	391.501	1	0	4760.05	9811.85	1271.02	5902.24	2307.75	1998.13	5415.34	4719.67	6869.96	3156.68	5227.98	6687.49	5328.04	1872.26	4495.4	3467.15	2406.06	15737	3300.87	4154.18	3495.99	3792.6
1530	396.074	396.074	396.074	608.865	608.865	608.865	1	0	35711.1	147586	109792	66415.1	93429.9	0	71073.9	122445	199777	132080	193476	152988	136982	51968.9	61964.2	69410.6	75376.9	150006	69674.8	121366	112572	125181
1531	408.168	408.168	408.168	394.203	394.203	394.203	1	0	10664.1	14011	14257.6	12628.9	16161.1	4033.92	12940.7	16355.1	4960.24	3942.61	14663.2	14376.2	9220.11	10738.5	13557.8	9277.77	5441.91	50106.1	11025.1	10805.9	21373.7	11807.3
1532	410.921	410.921	410.921	341.612	341.612	341.612	1	0	51812.7	46131.4	79112.2	101456	76970.2	11774.2	48866.2	44187.9	26229.7	38391.6	7441.52	26560	17503.5	83109.2	13450.5	95197.6	23851.5	27060.5	38120.8	34970.6	59193.2	39369.4
1533	411.147	411.147	411.147	590.466	590.466	590.466	1	0	21779.4	135436	142017	106426	105815	20746.7	97985.6	52953.6	121982	133213	112961	110151	107597	28873.8	99008	131732	83668.9	335643	40639.8	50175.1	90286.9	40743.3
1534	413.999	413.999	413.999	394.396	394.396	394.396	1	0	5649.97	4955.01	7550.98	7780.6	5530.97	11522.1	8234.17	16119.9	13026.9	10607.9	7799.34	8087.9	12361	7003.39	6920.76	5384.85	5571.66	6985.49	4338.76	14990.7	18154.3	9388.21
1535	415.942	415.942	415.942	368.275	368.275	368.275	1	0	7204.75	7215.28	9221.95	8073.36	5049.88	14871.6	4701.11	7156.34	13311.3	10373.7	10284.4	15126.6	8989.46	6132	7951.02	4495.49	8721.57	9944.04	9199.48	8162.67	9623.29	6981.06
1536	417.184	417.184	417.184	479.262	479.262	479.262	1	0	15190.2	13683	16584.7	13801.5	7631.44	10262.7	5600.63	7476.91	4705.92	6347.49	18918.8	12860.3	12636.7	5227.87	10304.4	8052.96	6799.78	16301.6	8517.91	8876.42	15058.8	12630.1
1537	423.987	423.987	423.987	466.483	466.483	466.483	1	0	2294.85	20247.7	7208.44	9464.49	5203.27	3917.71	9117.14	15731.2	13421.9	15977.6	13437	3447.15	27756.5	4518.9	14616.7	3376.51	8851.01	9032.86	9981.66	8675.58	10984.6	20374.1
1538	424.832	424.832	424.832	349.468	349.468	349.468	1	0	16718.2	7034.44	11730.9	11077.8	5630.81	5587.85	10092.4	9238.25	14142.5	14722.5	8601.87	20516.5	15402.6	2064.81	7799.85	9773.21	9467.34	5298.57	7252.07	25474.9	11119.9	4763.56
1539	426.192	426.192	426.192	747.936	747.936	747.936	1	0	721285	2.40693e+06	2.44115e+06	598400	617528	31206.6	42699.5	964521	746589	485505	96008.7	295147	1.66242e+06	255903	451886	484492	445577	180859	717498	1.05716e+06	2.62291e+06	247039
1540	431.849	431.849	431.849	350.538	350.538	350.538	1	0	3819.52	8509.6	6611.72	6913.53	3758.08	6146.37	9104.71	9426.64	4012.26	6995.95	3867.43	12610	9445.81	5403.79	3198.27	4885.68	5091.09	7984.82	4625.6	4988.58	2421.84	9359.46
1541	451.117	451.117	451.117	607.958	607.958	607.958	1	0	17464.9	62313.7	19672.8	91871.9	100825	5192.09	10794.8	100901	47899.9	7251.43	77567.4	78333	66622.2	20551	38195.8	40057.4	66522.8	49468.4	35621.1	49236.4	30795.5	74593.2
1542	469.232	469.232	469.232	384.017	384.017	384.017	1	0	3971.44	4259.53	8294.29	4656.08	7799.38	3908.23	4058.04	9229.54	3559.26	5924.5	6761.76	4667.63	5266.01	4544.94	5083.1	6795.63	3908.64	11207.5	5006.9	5383.72	4332.75	8387.01
1543	483.161	483.161	483.161	593.77	593.77	593.77	1	0	107713	139307	86173.1	60563.7	73005.8	78066.8	87756.6	31918.7	27284.6	98358.8	139790	42610.3	140440	53045.1	38243.5	149129	73872.6	109163	63782.5	105102	74489.9	42165.6
1544	487.106	487.106	487.106	609.039	609.039	609.039	1	0	59638.1	142099	52025.7	121841	86262	3027.9	21842.8	145683	226957	1009.47	142512	127542	175100	170921	65717.5	81587.5	63099.8	94315.3	70587.5	106403	172401	55851.5
1545	511.17	511.17	511.17	602.701	602.701	602.701	1	0	244102	534686	227122	233211	135777	260373	111822	203273	0	200784	168526	94305.9	162344	219277	241051	173393	198629	277543	289921	144588	213954	170622
1546	514.293	514.293	514.293	676.921	676.921	676.921	1	0	32308.5	242409	390653	627189	253998	136073	87305.9	288839	272611	220086	478655	216649	855185	102898	122441	1.25756e+06	155795	588864	160395	105818	303875	236830
1547	517.753	517.753	517.753	355.379	355.379	355.379	1	0	8989.35	5286.93	7663.2	5309.01	2986.81	5284.68	3881.19	6230.33	7662.86	3558.56	5590.81	3540.96	5933.11	3328.19	6783.28	5924.49	7907.95	3504.04	6938.49	5167.59	5639.96	6064.01
1548	532.191	532.191	532.191	379.808	379.808	379.808	1	0	3373.85	10996.1	10596.7	13699.9	5005.54	5846.6	4709.96	10775.8	9818.04	6616.56	8496.1	8949.51	7730.65	7428.29	4235.49	10046.9	6238.16	8187.65	8497.85	7023.32	10798.7	9639.04
1549	534.687	534.687	534.687	360.897	360.897	360.897	1	0	7871.14	4654.3	9870.57	8425.4	6121.49	12058.9	3217.96	5627.18	6077.69	9452.53	5831.92	11614.9	8514.79	6732.82	10885.6	3253.1	5811.42	6344.39	7436.67	9968.84	5733.47	5626.43
1550	535.246	535.246	535.246	619.206	619.206	619.206	1	0	243752	112984	142982	424249	155787	77982.9	154720	65899.7	144972	153774	98186.5	121950	196769	41725.8	235166	140922	115232	172936	105955	94350	212865	113674
1551	543.198	543.198	543.198	593.901	593.901	593.901	1	0	42568.9	490197	241133	433777	200877	615415	239440	343891	254875	454049	368178	385044	424732	82487.6	371713	572540	231689	488903	122105	237479	514506	256004
1552	554.179	554.179	554.179	595.774	595.774	595.774	1	0	144944	281884	48248.3	129843	136516	279477	161060	176162	72784.1	51106.6	91547.5	139395	153890	77960.2	195182	237828	183987	241770	131784	63922.5	114023	97633.1
1553	556.247	556.247	556.247	585.015	585.015	585.015	1	0	35835.2	139672	258476	13875.1	81992.7	597614	143028	325227	88871	124906	59003.8	140125	110987	127302	88387.9	157447	365064	236535	233087	46931.6	95902.4	72243.7
1554	557.132	557.132	557.132	607.992	607.992	607.992	1	0	10339.4	55216.5	0	38064.8	20290.8	3567.57	521.326	0	44126	0	27717	51539.8	45983.4	188663	26038.9	29006.1	0	0	1412.54	20059.9	51842	19492.1
1555	557.182	557.182	557.182	482.205	482.205	482.205	1	0	10374.9	14075.5	33144.9	16241.2	10237.9	6199.19	6340.85	11303.2	9364.06	15864.8	9775.78	11349.1	13205.2	5245.79	17472.7	10473.6	11145.2	17076.4	10763.9	5226.09	13184.6	16645.5
1556	557.194	557.194	557.194	594.029	594.029	594.029	1	0	11461.3	73007.4	60897.8	75946.4	46321.4	225583	37176.3	106868	67775	12524.4	116915	105298	80164.6	68043.9	81997.4	30753.9	48922.1	171720	47544.5	30992.4	20905.6	102159
1557	561.128	561.128	561.128	606.121	606.121	606.121	1	0	25228.9	115932	27439.6	57831.3	57404.8	8282.27	16553.3	90505.8	78242.5	1353.05	93348.4	24584.7	81007.9	69679.1	29242	42157.7	54440.8	121180	52005.2	47460.4	79973.9	50769.2
1558	578.219	578.219	578.219	599.351	599.351	599.351	1	0	20037.3	52137.1	29750.9	215561	0	36839.2	21228.4	86652.3	28810.7	11433.4	69177.3	36179.7	19080	19780.3	47759.2	79637.3	49207.2	139602	91470.7	32872.4	33346.7	19381.4
1559	582.758	582.758	582.758	357.404	357.404	357.404	1	0	16229.2	17278.5	21352.4	10645.8	12520.9	20507.7	6874.68	16883.9	27398	21827.5	23159.5	14224.6	18675.1	19435.4	12987.7	20491.6	16222.8	13686.3	20303.4	21383.6	16779	10426.5
1560	586.148	586.148	586.148	608.448	608.448	608.448	1	0	33925.4	83728.3	75363.3	23802.2	59177.7	34015.9	16932.4	52724.2	55012.6	3201.25	73029.7	69703.5	55214.4	52015	28613.6	43965.7	63142.2	48548.8	56319.5	40471.1	39155.5	27608.6
1561	596.304	596.304	596.304	585.129	585.129	585.129	1	0	35966.2	97475.3	43446.4	57592.2	53837.6	11727.9	106940	76391.4	68526.4	124028	105624	88901.1	61722.3	39699.9	69126.2	106114	36580.1	176941	95457.2	48903.9	30575.9	53404.1
1562	596.708	596.708	596.708	353.898	353.898	353.898	1	0	19125.4	16064.4	24070.6	13160.4	10114.8	7531.43	7848.53	4362.48	9633.54	10364.8	20454.4	6201.76	13638.9	10286.1	10729.7	15396.1	13391.4	11051.1	7048.76	8847.78	10385.7	15364.4
1563	613.828	613.828	613.828	350.703	350.703	350.703	1	0	8594.01	4914.57	7670.75	5245.6	7789.5	7670.18	6939.57	11518.4	5238.85	6368.17	7959.2	7988.91	5368.34	5696.35	6887.67	8712.14	4112.5	11606.4	5330.9	9592.52	3426.54	7189.48
1564	615.875	615.875	615.875	367.925	367.925	367.925	1	0	11061.1	5319.42	4198.8	6531.57	10266.5	15908.8	8760.99	11407.9	13578.4	9838.08	5763.7	13795.3	9340.35	7564.85	4712.24	5830.42	5282.73	7296.19	9119.12	24953.7	13689.2	5134.98
1565	617.727	617.727	617.727	355.306	355.306	355.306	1	0	9515.8	9772.79	12101.8	8056.59	3829.45	6051.18	2813.29	6113.35	11058.5	10178.4	11302	8723.1	9299.6	1910.8	9098.62	9653.65	9743.89	6874.14	9055.11	5126.38	6911.73	5953.56
1566	626.051	626.051	626.051	394.333	394.333	394.333	1	0	3954.52	9900.91	3217.66	5763.28	9258.32	10090.3	7129.03	17466.5	10458.3	3181.28	6216.4	6946.98	5859.53	12508.3	6034.94	17090.2	7401.71	10330.5	6620.66	7092.07	2270.08	11891.8
1567	630.744	630.744	630.744	352.148	352.148	352.148	1	0	28259.9	19630.7	30464.4	17325.4	13919.2	18408.7	19583.6	24512.7	29887	13382.6	19877.8	12818	22944.5	9986.8	19084.4	18776	22294.3	17904.7	17880.9	20359.3	24450.6	25760.6
1568	635.205	635.205	635.205	595.752	595.752	595.752	1	0	12303.1	95906.7	21602	52153.6	58265.3	48745.2	42015.9	73221.7	46643.2	10177.2	61776	75110.1	68310.2	56423.2	66332.9	8554.97	53970.1	44561	57439.2	44687.5	52761.9	29396.8
1569	641.264	641.264	641.264	420.404	420.404	420.404	1	0	12430.5	13358.4	19559.9	29637.3	10072.1	13374.4	4243.41	16454.9	2356.43	13294.3	12737.9	13889.4	7183.76	5103.92	28365.3	8598.68	13284.1	21944.1	12454.5	7986.6	11886	16094.9
1570	658.658	658.658	658.658	608.738	608.738	608.738	1	0	11579.4	12828.2	15979.6	7924.84	12944.1	5777.42	8427.23	8583.27	13327.6	16149.9	19901.6	13519.5	7235.55	2096.37	9273.31	12456.2	10825.6	20234.2	10330.1	9011.74	14728.2	15877.2
1571	664.695	664.695	664.695	356.294	356.294	356.294	1	0	14422.5	7880.77	15010.6	6594.28	14722.1	11577.5	12125.4	17645.4	28381	16080.1	19203.1	21854.5	18144.7	15556.6	14098.9	4602.74	15382.2	7076.38	13816.3	19323.4	8698.74	13676.4
1572	678.311	678.311	678.311	414.289	414.289	414.289	1	0	12200.1	5708.14	8605.19	7236.72	9663.32	1709.57	5083.13	13238.8	2803.15	3721.19	6112.86	1783.77	2672.8	3675.8	8145.42	10341	5206.45	6460.82	4692.36	5117.02	5953.04	7382.38
1573	688.559	688.559	688.559	361.414	361.414	361.414	1	0	10194	4996.12	9752.18	1714.19	5636.97	10777.8	2592.52	4225.21	13479.1	10714.6	10715.3	10937.1	6963.26	9748.14	7004.44	5845.98	7028.9	6222.03	5337.46	5801.75	4403.28	6395.48
1574	691.176	691.176	691.176	382.827	382.827	382.827	1	0	50982.6	11894	32600.4	18975.6	52046.4	8976.1	17324.8	30366.2	16188	10988.7	9941.23	17518.3	22144.8	21603.7	16153.7	174936	15896.1	4260.49	12988.6	22032.8	28709.1	31831.2
1575	718.75	718.75	718.75	592.451	592.451	592.451	1	0	13707.1	17405.5	21830.5	18132.9	16775.6	11423.1	16785.9	15082.8	7613.36	33793.1	9545.56	10649.1	19202.2	19449.5	24571.9	17201.9	7796	22114.6	15111.6	12345.3	24585.3	10827.3
1576	719.096	719.096	719.096	391.898	391.898	391.898	1	0	10438.9	3076.02	16275.5	6892.42	5276.02	5338.99	2997.79	12582.8	24132.1	11133.4	7645.76	11622.9	6343.02	6136.33	13958.9	7228.61	41818.9	7971.3	8867.49	5048.54	5132.82	13685.9
1577	724.088	724.088	724.088	495.676	495.676	495.676	1	0	2010.27	7259.88	6381.63	6735.86	3344.88	1958.37	1561.44	4553.17	1201.13	7921.77	3551.52	2248.02	6162.38	1194.93	8010.19	9474.57	2092.54	6005.48	1893.53	3432.58	3067.27	5844.52
1578	728.329	728.329	728.329	619.944	619.944	619.944	1	0	32859.8	47477.1	39406.8	30793.8	22812.9	27384.7	21846	46318.6	48181.9	17823.1	43424.7	27875.6	42578.9	6162.4	32821.7	63086.3	38012	71002.7	49662	26495.2	34357.9	37765.8
1579	738.63	738.63	738.63	355.958	355.958	355.958	1	0	12303	6062.89	17994.7	16805.8	10190.3	11995.7	10821.8	9788.42	24785.7	17157.1	14202.5	13668.4	13526	16099.2	8622.3	21473.7	11953.2	10253.9	13689.6	15109.8	13071.2	14184.1
1580	754.207	754.207	754.207	606.121	606.121	606.121	1	0	3556.61	47966.5	18573.3	30917.6	25121.6	7839.76	6733.49	39859.8	41953.5	0	45949.5	13388.2	36670.8	164100	16127.9	17751.2	17816.9	71610.9	32794.5	27789.3	39387.1	31440.6
1581	755.638	755.638	755.638	355.577	355.577	355.577	1	0	12168.6	7252.05	18430.8	8576.28	4065.88	7100.91	11768.5	14330.3	17417	12324.6	16533.2	18598.5	16225.3	8116.79	6217.9	14212.2	10548.7	10257.3	11606.3	16953.7	14150.2	13991.2
1582	758.281	758.281	758.281	384.498	384.498	384.498	1	0	32487.3	283885	63188.9	71235.6	53703.3	20071.5	28434.9	27195.7	29782.1	111872	20538	154307	184078	34015.7	23905.7	42568.3	9874.77	28917.9	27228.7	18411.2	153842	57093.8
1583	775.193	775.193	775.193	606.387	606.387	606.387	1	0	5560.58	48528	16070.5	31692.2	23062	13679	10219.7	33878.9	39561.3	7385.32	49802.3	40576.6	33525.2	35739	19457.4	24398.2	17839.3	17572.4	24580.2	22188.1	14626.6	13847
1584	779.232	779.232	779.232	605.805	605.805	605.805	1	0	9688.67	36953.3	13573	30946.1	27912.5	1246.86	10730.4	36824.7	27468.5	1275.49	39339.2	16412.3	34811	21389.7	21158.8	7696.02	28197.9	36339.6	16808.8	26282.1	39658.8	14892
1585	784.625	784.625	784.625	353.784	353.784	353.784	1	0	18218.2	10841.6	17766.5	10308.6	7399.27	12421.5	4795.25	1937.56	13193.4	16505.1	10194.5	16197.5	10922.6	11951.9	8933.69	5189.23	14046.4	7032.65	11896.5	16390.2	12765	15075.6
1586	788.645	788.645	788.645	354.072	354.072	354.072	1	0	31134.3	23121.5	31437.5	19803.2	14800.3	26095.9	19617.6	15356.5	13335.8	23602.2	23135.1	22708.8	28115.3	12587.4	23572.5	21436.5	19427.3	16179.7	15433.1	20782.2	18976.3	25694.5
1587	810.332	810.332	810.332	342.383	342.383	342.383	1	0	11690.2	8395.66	2922.41	10984.5	3992.51	8608.7	6294.19	8958.72	8256.59	11259.1	8053.83	11131.8	11585	2675.33	9817.63	9688.9	8371.25	11621.8	8653.57	7680.31	9269.08	4407.2
1588	818.614	818.614	818.614	355.084	355.084	355.084	1	0	21065	18035.2	43184.3	20144	21025.4	11263.8	28105.3	29214.7	21574.8	20451.2	18085.5	25690.2	37798.3	17938.5	14890.2	26093.3	11588.4	21604.3	19329.8	21636.6	36222.5	33673.2
1589	820.607	820.607	820.607	354.913	354.913	354.913	1	0	26348.3	12242.5	22757.5	10995.2	15849.1	11867	11844.1	15687.2	22072.9	19829.4	18101.7	9951.52	21215.5	11398.2	14386.2	20465.3	14904.3	5659.81	15565.3	19356.8	16797	20800.2
1590	836.594	836.594	836.594	355.358	355.358	355.358	1	0	23248.1	11635.3	16841.2	9812.15	12083	8295.25	13773.8	3351.02	10409.1	11665.9	19137	11484.9	19442.5	9298.82	15793.3	16531	7673.16	13064	11538.3	7037.42	12109	10585.1
1591	885.233	885.233	885.233	378.011	378.011	378.011	1	0	16691.1	10214.5	12637.2	10099.8	7647.5	4460.05	12866.6	30706.7	8687.87	8411.11	17259.6	12807.9	11844.5	15837.5	9061.67	9543.54	13907.8	5468.6	13202.4	11278.1	8828.78	11287.1
1592	896.333	896.333	896.333	383.839	383.839	383.839	1	0	8813.54	11912.4	15416.5	13482.7	14610.9	4156.15	6541.52	18548.3	8167.34	15906.9	13149.1	9381.36	5647.15	9793.35	21211	36687.1	4994.54	7737.19	8285.44	7144.17	8604.17	12432
1593	897.252	897.252	897.252	373.77	373.77	373.77	1	0	10377.3	4918.58	10929.6	11533.2	8724.85	8505.29	8571.95	11189.5	6344.83	8510.65	13725.9	8528.13	14300.5	8868.34	25195.9	12731.5	5522.93	19711.9	6736.47	2741.53	8377.14	13167.3
1594	946.569	946.569	946.569	354.275	354.275	354.275	1	0	9850.56	8322.27	13816.3	15811	14239	11681.8	7782.38	15110.9	2995.95	13102.9	12502.1	11760.6	14742.9	7986.46	14645.5	8826.09	12499.2	8499.21	13150.6	12223.3	15949.8	11747.5
1595	967.128	967.128	967.128	395.014	395.014	395.014	1	0	7750.39	6292.26	7310.41	6549.81	2842.81	4704.89	2969.63	9651.56	3863.26	6534.45	6527.62	5973.37	6007.39	4157.3	4226.37	7614.5	6484.29	7432.91	5515.06	4513.74	5506.09	11502.4
1596	992.209	992.209	992.209	391.956	391.956	391.956	1	0	8986.19	5028.38	7254.24	2519.39	6589.16	6286.36	1730.1	15514.8	5391.74	6076.6	4943.31	4968.26	5615.31	3602.28	4491.08	4403.59	3745.33	4827	5295.65	4195.74	11350.9	9795.06
1597	1019.22	1019.22	1019.22	605.915	605.915	605.915	1	0	7254.91	8081.38	6316.58	9498.36	8244.38	3333.1	5134.37	8850.56	13685.8	4673.08	15600.1	10159.4	12089.7	5109.02	9664.62	7747.89	9438.75	10743.4	5210.04	10206.2	7263.96	5269.62
1598	1028.23	1028.23	1028.23	608.066	608.066	608.066	1	0	5814.13	18765.9	9752.67	10975.7	8634.76	8302.03	7051.69	9877.15	14249.3	6162.06	28888.2	22311.8	9553.92	1164.78	9858.11	11066.2	12056.6	15153.2	4281.77	10477.2	12260.2	14875.2
1599	1085.88	1085.88	1085.88	589.304	589.304	589.304	1	0	13886.6	25221.3	24224.8	27307.1	23187.4	26447.1	13038.1	19448.8	27307.7	16716.3	10283.5	23295.3	29450.2	13097.7	24414.6	23071.5	19140.1	19428	22720.2	10243.8	40727.5	14595.1
1600	1097.38	1097.38	1097.38	587.55	587.55	587.55	1	0	3777.88	13897.1	53916.2	24393.2	27060.6	9509.46	20719.3	12482.7	22693.8	22286.8	6389.03	18291.8	26730.2	32026.5	12248.5	20059.3	14012.6	8253.34	32391.2	11843.5	39590.5	7523.05
1601	1171.37	1171.37	1171.37	590.508	590.508	590.508	1	0	14257.1	18058.7	24045.7	27008.6	24502.8	32329.9	24915.8	20841	25478.7	18159.7	26865.6	20711	24806.7	6748.79	22265.8	29279.1	17720.4	33153	25395.8	24667.7	5575.43	22551.8
1602	1182.39	1182.39	1182.39	593.46	593.46	593.46	1	0	8316.75	24094.1	14061.8	34755.8	31906.8	28043.4	24979.9	18121.9	19761.3	13626.7	18834.6	23370	36434.2	19428.3	24145.9	20571.3	17254.9	17354.1	23474.3	19234.7	37918.2	16387.8
1603	1193.52	1193.52	1193.52	616.999	616.999	616.999	1	0	14257.9	13514.2	10539.9	18426.2	12188.2	36287.2	16009	14513.3	14428.5	6781.69	15586.7	10714	21766.5	5866.14	11325.7	28342.4	10561.3	18208.5	10820.1	10159.8	15847.4	13901
1604	1218.51	1218.51	1218.51	478.57	478.57	478.57	1	0	5748.4	6772.6	10914.8	6423.92	7080.79	8170.44	2298.4	4502.41	3686.55	9353.55	5986.37	7034.77	7476.12	3876.04	6257.35	8856.2	5273.77	10425.5	9697.92	2566.87	4814.11	7544.66
1605	1231.32	1231.32	1231.32	385.405	385.405	385.405	1	0	6516.5	5834.85	4518.84	6215.9	7169.12	19792	3959.58	3833.93	6075.26	6466.08	4869.88	5583.64	3937.86	8592.16	5198.47	8316.31	3869.84	8269.56	4095.4	3699.87	9525.78	6218.84
1606	1599.41	1599.41	1599.41	459.52	459.52	459.52	1	0	4741.7	3841.82	3969.56	3704.57	1972.39	3870.42	4087.75	4734.78	2288.97	3482.15	6058	7277.93	2430.05	2080.88	3387.78	6741.94	1863.68	7012.9	3093.96	1892.96	3787.5	1979.29
1607	106.015	106.015	106.015	607.417	607.417	607.417	1	0	183832	444669	189759	243538	501738	501322	115057	67964.3	767603	394972	113244	2.13795e+06	546570	86426.9	111014	372469	271236	289620	107620	1.17013e+06	315668	158365
1608	110.637	110.637	110.637	605.925	605.925	605.925	1	0	2970.18	2063.56	1650.69	2958.53	2763.18	1701.43	1102.85	2902.3	3099.84	3882.94	3063.8	3034.38	3423.71	1398.73	3129.39	3903.46	1296.31	3757.44	2024.03	1806.53	1532.51	1923.73
1609	116.113	116.113	116.113	481.295	481.295	481.295	1	0	177473	479205	161954	47278.7	70476.6	233725	264541	413738	122176	316231	526920	788136	288138	191822	65560.7	124171	73282.7	426082	234287	91725.5	432810	145336
1610	118.035	118.035	118.035	467.475	467.475	467.475	1	0	22626.3	19144.7	17044.4	4929.05	9028.92	7564.27	10013.8	14397.9	13255.5	9330.58	158754	22994.6	7149.75	12291.9	37292.2	11253.4	8085.92	37570.9	5943.59	11956.1	9784.29	7658.9
1611	120.946	120.946	120.946	394.524	394.524	394.524	1	0	629.308	6437.9	4176.97	7807.95	2626.42	5664.73	3365.72	7825.08	6696.88	5190.31	3943.77	4195.01	7966.81	3896.65	6271.89	4330.01	3222.75	7856.16	5905.92	4905.64	5504.83	5018.31
1612	125.066	125.066	125.066	617.552	617.552	617.552	1	0	384869	232626	450961	256460	129022	284389	279988	134008	422235	153369	463207	370947	229777	169566	180508	428188	233282	382453	283937	141404	456757	145368
1613	130.125	130.125	130.125	607.371	607.371	607.371	1	0	416847	516782	262446	348272	233431	54687.9	911573	246996	977883	307491	293799	640503	836275	65609.1	191229	290913	130437	422977	151539	460441	592788	347995
1614	139.069	139.069	139.069	392.724	392.724	392.724	1	0	15962.9	33127.4	53842.6	19731.2	55537	8509.77	4783.88	29788.9	940.524	2936.18	27560.2	5895.78	16769.6	28983.9	18098.5	18524.2	10391.6	36390.1	18200.8	27803.4	36703	26287.7
1615	141.314	141.314	141.314	376.706	376.706	376.706	1	0	12368.8	13087	35086.3	25282.5	23429.6	14147.2	18001.2	30665.6	15970.2	12122.4	19803.6	10469.4	17167.5	37071.1	12241.2	39344.7	8157.49	29060	13802.8	16999.3	12812.2	23162.1
1616	142.347	142.347	142.347	455.369	455.369	455.369	1	0	26513.5	70788.8	29440.4	70815.4	16025.2	12090.1	37911.5	29549.8	100993	54735.3	31509.2	5764.03	18122.4	10945.6	100642	21747.6	6776.48	77547.3	8342.93	65424	95620.2	36602.4
1617	147.071	147.071	147.071	395.029	395.029	395.029	1	0	18563.2	62906.4	97684.1	140387	121898	23708.8	40458.4	144837	66328.8	48839.7	183465	32657.1	165686	80795.1	579504	120461	15990.9	336617	158922	36854.2	33297	67379.1
1618	147.078	147.078	147.078	519.169	519.169	519.169	1	0	62164.5	111107	121713	171432	50301	54564.8	75793.4	135064	106424	99544	140893	42932	189549	54056.8	204211	148607	26202.9	279921	103461	21263.8	107086	123473
1619	148.017	148.017	148.017	340.765	340.765	340.765	1	0	64068.6	12104.6	61578.5	67364.7	61265.4	48144.6	40748.2	27180.2	23064.3	33526.1	26625.1	58838	31693.2	20485.9	19696.5	73039.5	33353.5	23984.6	42506.5	56657.1	56490.9	65515
1620	153.254	153.254	153.254	592.314	592.314	592.314	1	0	24525.1	74927.4	13964.9	7515.97	16006.4	11810.4	24412	10938.6	22795.2	22834.3	38714	15768.8	32848.3	3426.46	21584.7	81558	21029.4	24537	19124.1	17561.8	17760.6	7910.23
1621	173.377	173.377	173.377	395.762	395.762	395.762	1	0	13352.9	10345.7	23674.1	18460.9	13351.1	5527.9	7281.01	22613.5	8795.65	10485.1	16852.4	2185.76	10830.8	9798.88	14949.7	14570.5	10225.8	9411.83	10883.4	10008.5	17296	18743.7
1622	175.357	175.357	175.357	607.743	607.743	607.743	1	0	17434.4	8285.32	10226.1	23172.4	15205.7	9524.19	10248.3	5206.19	15635.1	23535.5	22352.6	18507.3	18506.6	6245.71	17226.7	18848	8960.61	16620.7	11083.2	18056.1	15516.3	16973.9
1623	186.26	186.26	186.26	420.916	420.916	420.916	1	0	8420.92	8936.98	8790.74	12345.3	9809.53	5104.99	10865.5	12964.4	5069.61	5785.96	9654.44	6015.82	5850.22	6162.97	12514.3	8718.61	8406.54	30781.5	6458.59	2431.87	11293.3	15623.3
1624	188.406	188.406	188.406	446.089	446.089	446.089	1	0	20512.8	20231.1	21465.8	32666.3	13453.6	16125	12937.4	10637.4	17366	38434	21913	31894.3	16136.3	10680.6	27037	5892.47	5166.6	69056.1	10864.2	7882.01	24579.8	41869.7
1625	204.546	204.546	204.546	425.837	425.837	425.837	1	0	40461.1	197301	40175.9	27696	7226.24	28064.7	35237.4	172546	106672	26606.1	65708	153373	25564.1	2474.64	182280	65685.1	65629.4	48149.2	25802	88915.1	138766	39957.1
1626	204.608	204.608	204.608	423.671	423.671	423.671	1	0	43752.4	293012	29939.8	27789.3	19087.9	28415.8	6203.91	44939	177273	16926	73674.9	125386	84096.7	16129.5	111742	75351.2	24619.1	5902.2	13655.8	76680.9	136589	113608
1627	206.036	206.036	206.036	463.45	463.45	463.45	1	0	10203.9	38049.5	26255.4	2427.75	15033.9	6718.13	14743.7	24569.8	24460	32296.4	16794.6	18566	12144.5	7641.69	5406.52	16008.4	10289.8	15040.9	21820.3	23039.5	20163.7	31672.9
1628	217.116	217.116	217.116	382.163	382.163	382.163	1	0	22194.9	25532.2	28703.3	20621.4	26205.8	17378.2	13143.2	16538.2	20519.9	6103.43	25019.3	27785.1	14721.5	10225.8	23823.4	12889.7	15701.5	25562.2	19678.1	32510.8	25644.9	20072.5
1629	226.124	226.124	226.124	592.948	592.948	592.948	1	0	130367	211348	129359	182653	170141	75325.2	136498	148678	149491	88430.7	157622	212581	87427.2	86546.7	171902	162404	92347	193409	69903.9	270814	194024	117686
1630	228.264	228.264	228.264	669.367	669.367	669.367	1	0	50002.1	32398.7	92598.8	51600.4	80981	21220.4	70557	79310.4	26010.1	50499.6	33608.3	34506.9	44708.1	83946.5	58368.5	42165	45220	37369	69476.8	53909.1	46103.9	46072.2
1631	232.379	232.379	232.379	607.479	607.479	607.479	1	0	103802	186679	275447	41860.9	47174.5	41332.2	119999	70475.3	62103.5	38619.1	73044.2	359921	115867	5197.25	112255	69032.2	8364.64	81144.6	91471.8	23767.8	88858.6	60277.8
1632	233.166	233.166	233.166	476.088	476.088	476.088	1	0	49609.6	47549.9	51100.2	48756.9	34310.5	132687	28366.4	15233.2	18343.5	37429.7	91782.2	168772	42974.9	32077.1	46652.3	16543	19912.6	82842.8	45354	26073.7	22116.7	55897
1633	240.915	240.915	240.915	356.377	356.377	356.377	1	0	10794.3	21938.3	7425.83	30300	25719.8	19565.6	14131.9	26864.6	7336.58	5351.11	24738.3	22421.6	28963.6	19452.6	19685	21992	9363.07	11948.2	6578.4	16305.2	17655.8	24701.1
1634	241.159	241.159	241.159	513.64	513.64	513.64	1	0	544979	972945	165399	1.64129e+06	560181	601617	582418	2.60759e+06	2.56559e+06	1.30849e+06	1.6574e+06	1.3482e+06	4.16857e+06	1.00439e+06	1.75159e+06	1.73893e+06	633507	1.79065e+06	723128	771865	624938	0
1635	245.795	245.795	245.795	607.631	607.631	607.631	1	0	30734.6	16821.2	39390.5	18720	10785.3	33102.8	27603.7	18015.4	16541.4	41488.5	27678.5	28699.9	29586.2	7043.75	18876.5	38279.7	20805.7	41684.4	24968.4	9423.89	15480	27005.3
1636	250.042	250.042	250.042	516.201	516.201	516.201	1	0	75231.5	826531	1.25302e+06	664168	45195.1	124320	92540.1	1.11561e+06	155946	1.58669e+06	1.08756e+06	111875	1.0436e+06	8949.32	1.01078e+06	1.05562e+06	467904	1.17496e+06	356261	90389.7	44704.7	1.32082e+06
1637	253.009	253.009	253.009	351.261	351.261	351.261	1	0	16796	11007.4	12203.9	10684.6	13545.1	12021.4	16665.3	15314.6	9160.08	11439.9	12042.2	35139.8	20927.7	9985.14	7982.42	12341.6	4571.99	14465.3	8334.97	22269.8	10898.5	17551.3
1638	255.06	255.06	255.06	396.624	396.624	396.624	1	0	12206	7436.07	17173.7	15384.2	14542.4	6692.94	9068.22	23648.8	10111.6	4816.42	13885.5	14688	8922.39	13563.5	10340.3	8281.47	10934.2	12240.4	10322.1	18518.7	14378.5	9001.89
1639	256.095	256.095	256.095	599.015	599.015	599.015	1	0	445589	1.31634e+06	302079	286226	266911	148596	351273	420350	272379	203219	729119	586667	179282	242588	422981	373106	154839	444478	323555	230879	165030	164360
1640	260.28	260.28	260.28	609.111	609.111	609.111	1	0	30767.7	39288.8	31895.4	23178.8	15385.5	12897.8	94374.9	56354.3	27057.3	13594.9	25215	57479.8	26569.5	9594.93	30809.3	30316.4	27427.8	48510.6	44087.5	18972.3	29152.6	9735.88
1641	260.303	260.303	260.303	595.385	595.385	595.385	1	0	806.021	15548.7	22515.1	7425.64	5570.56	1899.84	32436.9	23473.3	12377.7	6820.15	12278.4	26909.1	17252.8	9486.16	18628.1	10026.2	8901.45	19823.6	6362.31	11629.6	13771.8	11761.3
1642	264.014	264.014	264.014	441.721	441.721	441.721	1	0	3889.01	13195.9	12233.1	6200.89	4572.91	6458.13	3659.61	8856.08	7853.98	4665.29	11916.3	7277.8	29102.7	5773.99	6737.96	8031.4	2780.06	9373.68	4641.66	5026.6	4143.91	6094.05
1643	267.162	267.162	267.162	417.841	417.841	417.841	1	0	7325.75	9884.31	11753.4	9752.75	8820.38	4260.24	7229.83	9213.8	7013.54	6696.77	6667.1	5528.78	7760.34	10769.1	7116.21	6938.45	7010.78	15351	2918.24	8541.22	5961.29	9132.16
1644	276.831	276.831	276.831	361.224	361.224	361.224	1	0	4899.47	11582.1	8350.84	6328.14	4173.83	10687.2	2975.89	5233.18	10639	3530.92	11673.8	8851.09	11646.6	6656.82	2899.38	8456.73	6104.07	6055.83	5793.4	7313.97	9599.71	10573.9
1645	286.064	286.064	286.064	417.619	417.619	417.619	1	0	16425.7	17151.9	4585.13	11343.7	20402.8	166106	4501.44	13371.5	12473.6	9028.69	9061.45	10049	263320	34982.1	8721.36	12251.5	8740.66	5990.07	8701.23	39184.9	6884.78	54387.7
1646	304.507	304.507	304.507	678.877	678.877	678.877	1	0	137110	55500.5	775005	199970	620331	31007.2	295045	848735	50428.8	183779	45057.2	39737.6	128950	612591	186632	71362.7	498683	49232.4	494473	739682	104308	561896
1647	305.507	305.507	305.507	676.859	676.859	676.859	1	0	38649.9	24112.7	365083	31814.5	177921	15697.1	120952	120661	28599.2	68290.9	24365.4	23278.1	70281.3	174269	77779.7	33554.4	95158.1	26549.3	173788	196730	24066.3	157633
1648	305.604	305.604	305.604	334.67	334.67	334.67	1	0	23066.5	4364.46	5867.26	25502.4	9476.73	19544.5	5546.83	12585.7	24602.3	24068.2	4104.18	3627.95	19724.2	5240.07	6299.67	24004.2	14775.7	25227.5	16374.1	22805.2	22826.1	11527.5
1649	307.105	307.105	307.105	375.246	375.246	375.246	1	0	15633	5856.34	22107.4	5460.92	6596.99	9420.5	4431.08	12789	14176	24708.7	44898.6	11218.9	17601.6	12093.3	86917.1	20195.5	56806.4	8456.95	12416.5	9491.31	9101.69	26847.2
1650	312.918	312.918	312.918	340.914	340.914	340.914	1	0	197913	293832	69590.3	167005	104631	135517	241050	275900	104387	198374	8799.62	198349	192264	81162.9	79232.3	98259.3	147298	83386.6	165654	184308	236080	263859
1651	320.229	320.229	320.229	372.279	372.279	372.279	1	0	6666.64	15174.4	7208.57	23474.6	5905.75	6158.5	5238.01	14610	3531.45	8531.8	55961.6	5713.79	10631.2	2853.13	50897.7	25862.2	14667.6	38849.6	7601.69	4220.12	6097.03	25794.3
1652	323.108	323.108	323.108	608.277	608.277	608.277	1	0	39888.6	95906.9	86955.2	30193	123014	64588.1	41214.2	86605.3	74924.3	49091.8	253103	203423	81844.5	4.67992e+06	34394.6	52957.3	78922.4	120398	65714.8	51418.3	48105.6	190036
1653	327.896	327.896	327.896	363.379	363.379	363.379	1	0	14928.7	7814.85	10456.8	6859.96	7288.85	7430.03	27456.1	4322.91	3027.63	4704.98	9585.75	5183.49	8551.42	6435.11	9284.82	10597.3	5462.42	17638.8	4275.96	9579.98	10238.5	8653.79
1654	329.102	329.102	329.102	392.599	392.599	392.599	1	0	15164.6	16847.7	23690.6	15872.8	11309	9406.17	8553.45	21942.6	10625.6	9795.69	6584.16	8973.71	16425.9	5517.24	18447.4	11812.2	13354.4	26674.4	15664.9	12785	7929.26	18767.3
1655	340.197	340.197	340.197	373.173	373.173	373.173	1	0	8204.72	47395.7	53969.6	26795.5	13810.5	7270.91	10080.7	13469.1	22330	91001.5	46828.1	9392.54	11674.8	2878.66	43445.7	67653.8	48353.5	43255.8	30880.2	3893.64	7055.4	27248.8
1656	342.047	342.047	342.047	573.748	573.748	573.748	1	0	50143	90543.3	25506.7	30843.6	17682.6	38879.3	11831.8	17244.7	8901.24	60692.5	45601.2	80605.5	19153.2	8250.62	38594	51613.4	1536.54	70341.7	25455.7	4049.4	34569.1	17749.5
1657	346.018	346.018	346.018	593.956	593.956	593.956	1	0	5201.81	10906.9	20182.7	14073.4	36321.7	13947	9765.97	15491.2	12432.6	36962.3	2315.34	16516	7792.12	8386.97	19464.9	22737.5	14558.4	6363.58	22574.1	14007.5	26224.2	7880.29
1658	346.494	346.494	346.494	469.363	469.363	469.363	1	0	20471.1	33344.9	14514.5	16373.5	2178.84	18841.1	7721.27	27668.9	12523.5	14412.1	27732.3	21314.6	26819.5	11501.6	18988.2	23724.5	13367.4	26558.2	8440.33	13570.7	17166.4	24394.3
1659	347.595	347.595	347.595	475.523	475.523	475.523	1	0	1128.66	8547.52	2306.04	2397.19	9728.65	3849.47	5799.85	13867.3	11759.9	5632.12	13836.3	10799.5	12902.8	1161.34	9408.22	3426.58	3311.26	11427.1	8281.61	6503.89	6253.69	11655.4
1660	370.197	370.197	370.197	594.776	594.776	594.776	1	0	119473	210977	107131	165789	96625.2	162360	75739.5	183420	130102	188215	144951	214675	175490	62527.2	162986	228099	142517	214067	130248	92435	107082	128425
1661	372.192	372.192	372.192	591.925	591.925	591.925	1	0	206077	327318	245996	3703.03	257055	185023	200041	337868	175707	299042	213013	440868	426436	61746.8	207245	340691	237086	269069	220011	128857	172511	119350
1662	376.133	376.133	376.133	513.09	513.09	513.09	1	0	77073.6	123454	183029	203703	194131	39059.5	4813.15	126576	24396.5	23584.8	143366	242504	34293.1	8406.52	47360.7	464762	97378.3	36409.3	82643	30969.2	47838.4	165829
1663	383.108	383.108	383.108	607.878	607.878	607.878	1	0	72466.6	176496	130771	129128	213268	12249.8	40100.7	186606	106987	35104.6	401196	260201	150287	107391	78452.4	115193	186406	249089	138234	116310	260284	176604
1664	384.031	384.031	384.031	609.306	609.306	609.306	1	0	258793	814391	155553	256612	733122	4486.45	111754	792022	445206	6292.32	776371	964492	701830	0	329813	455646	342512	395082	141564	334221	515114	522777
1665	386.227	386.227	386.227	476.024	476.024	476.024	1	0	6204.94	8705.73	9989.2	12784.8	1829.72	7387.8	2920.31	13314.4	3427.45	9553.42	15779.4	6186.9	5798.67	5527.04	8116.39	4817.91	5080.24	9095.8	5301.42	7885.18	16118.8	12818.6
1666	386.824	386.824	386.824	356.393	356.393	356.393	1	0	13129.9	5637.2	5728.5	4961.2	5708.69	8167.18	3329.49	6072.55	8493.94	6583.13	5185.38	5895.94	7315.42	6709.43	6863.01	8599.63	3558.31	4529.35	7573.05	6342.61	5991.43	6396.74
1667	399.115	399.115	399.115	606.107	606.107	606.107	1	0	46334.4	113325	108486	169436	120527	12213.1	22916.7	179025	110422	0	107319	53653	160382	66322.4	156856	107279	66034.2	125647	112190	107927	108066	42627.2
1668	402.22	402.22	402.22	601.722	601.722	601.722	1	0	102449	273940	100320	1.2836e+06	512847	121837	305778	718048	302022	997334	459147	205199	689361	205034	174647	527760	268353	945678	299618	202417	374482	559109
1669	410.095	410.095	410.095	608.169	608.169	608.169	1	0	42999.9	136492	129354	64554.7	131973	627.054	28194.4	112591	29729.4	9269.89	169545	57941.4	47425.6	49723.8	86826.3	56039	90015	121862	65555.1	40847.2	81370.6	49166.7
1670	425.171	425.171	425.171	381.934	381.934	381.934	1	0	10465.6	7669.6	9544.15	3612.19	15927.4	8161.46	7046.47	9226.36	9887.87	13782.6	9643.72	12509.6	10316.5	7784.2	7908.89	7615.39	3867.06	8783.17	6420.33	13852.6	12935.5	12622.4
1671	426.493	426.493	426.493	472.148	472.148	472.148	1	0	4364.6	6984.11	11093.4	8889.45	4520.36	4902.07	4654.27	7064.33	12876.8	5757.47	6665.48	6338.79	7897.26	1986.22	6583.5	9077.67	4323.62	7375.56	5392.65	3162.57	9145.5	13710.4
1672	440.101	440.101	440.101	347.459	347.459	347.459	1	0	21955.1	8466.68	18714.5	20563.1	5432.86	5226.04	14316.4	5384.9	13517.6	13052.9	5058.11	11092.6	16415.1	12547.8	14142.7	12419.3	6896.76	9790.01	6562.08	7389.26	18105.4	5641.67
1673	445.164	445.164	445.164	591.271	591.271	591.271	1	0	20018.1	64270.2	53308.5	49022.1	90853.5	56943.3	53669.8	27979.4	54235.5	23122.6	92539.1	85580.2	40566.9	41481.7	38108.3	82623.1	59614.6	69172.2	75645.8	38977.4	46956.7	51409.4
1674	445.254	445.254	445.254	425.588	425.588	425.588	1	0	10471.4	12460.8	7438.95	6915.36	9753.71	5721.44	1678.49	6839.47	7939.15	5265.98	4104.55	8839.89	11126.5	5012.7	9311.52	3583.23	4238.4	7246.29	7077	6857.31	11848.4	4428.98
1675	451.113	451.113	451.113	392.572	392.572	392.572	1	0	13366.3	10769	18896.3	15152.6	13725.6	3964.44	7443.83	23338.1	3814.35	11181.1	9802.21	15170.4	9374.2	8461.65	11566.3	9567.82	11441.7	14817.1	12497.2	6652.66	9100.77	20114.4
1676	456.914	456.914	456.914	346.983	346.983	346.983	1	0	25838.3	36419.7	30087	22213.5	33320.5	16784.9	41635.8	42441.8	21698.5	35239.7	15595.7	34577	28699	13032.7	18705.8	23529.7	28484.5	22117.5	3118.75	57100	37581.9	36678.7
1677	458.12	458.12	458.12	606.864	606.864	606.864	1	0	56603.7	112019	104637	72376.2	178300	1530.55	8682.45	212227	53295.3	0	76817.3	95718.4	93840.5	25061.1	31340.4	73571	91240	140612	103184	87993.1	157274	87067
1678	459.938	459.938	459.938	342.405	342.405	342.405	1	0	42888.5	58204.9	16678.8	41682.9	30134.9	35436.2	43139.3	59730.8	17240.6	41792.3	6889.71	15517.7	114772	17111.5	9900.03	26870.4	32718.3	14338.6	36937.4	50533.7	35598.9	37797.6
1679	480.945	480.945	480.945	365.265	365.265	365.265	1	0	13933.2	10751.6	10055.4	9887.5	14444.6	5951.56	9489.75	11800.8	13984.3	8167.47	5078.48	10568.4	9368.39	4672.24	4474.85	15143.4	6593.55	14851.6	13092.6	11922.1	12178.7	8519.7
1680	488.16	488.16	488.16	595.774	595.774	595.774	1	0	10759.5	66479.8	191034	107557	117906	127532	58728.2	135861	93318.6	117520	140812	37372.4	89609.8	50226.6	61812.2	232502	98765	211653	136229	109853	87342.4	62190.4
1681	493.195	493.195	493.195	595.542	595.542	595.542	1	0	121122	166235	113429	94432	113508	123429	40793	130473	58097.9	143271	143107	126147	52757.3	58600.1	137569	205509	95709.2	198190	104660	73390.7	132934	91037.2
1682	495.135	495.135	495.135	609.128	609.128	609.128	1	0	30808.3	60213.4	20322.5	188385	135393	2780.51	14820.7	101135	69995.8	0	185051	167636	97098.5	79765.8	52950.9	56245.7	53562.9	22543.1	18292.1	30822.4	122256	47196.2
1683	504.907	504.907	504.907	340.417	340.417	340.417	1	0	48763.7	42818.1	4965.98	24869.1	6600.89	13298.3	40407.9	33181.8	20740.7	33974	14186.3	30932.4	42442.4	9761.39	27857	15028.5	34612.1	12734.4	29993.1	26932.3	36694.3	9936.93
1684	511.165	511.165	511.165	437.67	437.67	437.67	1	0	6857.34	10829.7	14756.6	12047.6	9888.49	8416.11	5785.12	12330.3	8268.57	9121.49	7020.96	14271	7330.71	7327.95	12439.9	11985.8	9252.03	19827.1	4965.11	5856	7755.95	15226.9
1685	516.883	516.883	516.883	346.138	346.138	346.138	1	0	35880.6	8717.75	7725.7	11739.9	15103.4	17781.4	15530.1	6635.04	28996.8	31009.6	14672.6	11380.3	17641	21706.5	27684.3	13193.9	20103.1	13826.6	16854.7	7704.93	21895	2274.76
1686	516.921	516.921	516.921	398.633	398.633	398.633	1	0	1836.23	3353.78	3074.08	1815.87	1777.22	2333.5	2018.86	3025.3	4925.71	2129.27	4391.5	6036	2298.88	800.036	3520.58	5367.18	2102.73	2216.62	2573.81	3234.99	1916.01	3766.37
1687	517.891	517.891	517.891	367.536	367.536	367.536	1	0	8736.23	5168.46	7235.86	5118.09	5331.53	10882.7	3893.52	4478.74	8998.8	9664.26	4940.19	9585.78	5055.39	5302.66	6021.19	5155.12	5198.3	4206.08	5812.73	10507	8554.63	6510.84
1688	524.764	524.764	524.764	473.262	473.262	473.262	1	0	4265.25	4146	3477.93	4761.65	3909.6	4734.79	3562.5	2927.54	1505.83	5630.27	6871.12	7637.3	5950.05	2511.61	3317.37	4106.32	2546.92	5687.82	2263.48	2306.43	5027.93	2890.3
1689	532.187	532.187	532.187	605.679	605.679	605.679	1	0	28640.4	94340.2	70893.1	38636.6	100897	37965.6	35108.4	101765	81300.6	53663.9	58589.7	100638	54074	34876.4	24640.3	46188.5	79947.7	149042	82531.2	52304	61753.6	38356.3
1690	532.217	532.217	532.217	445.48	445.48	445.48	1	0	10169.3	8194.04	15309.4	14057.8	13991.5	6429.86	6545.09	11695.9	10880.3	6381.59	10403.6	10080.2	19477.4	3485.25	12394.1	9566.65	7722.94	19110.1	7759.91	10063.3	10072.6	9668.21
1691	537.186	537.186	537.186	378.169	378.169	378.169	1	0	17981.8	10025.7	14104.3	11432.9	9319.54	4343.34	7777.21	10299.4	6497.34	9690.39	8161.25	9736.99	13801.6	2929.16	29196	11786.9	9964.39	10428.3	7752.21	7155.17	3195.13	14103.7
1692	540.974	540.974	540.974	363.51	363.51	363.51	1	0	4580.14	4977.35	6582.1	7714.13	19557.9	4010.6	6227.93	6847.65	4545.61	5106.12	8157.97	5602.58	6002.47	5189.43	5292.51	10341.1	4165.03	13555.2	5684.29	6188.05	7872.71	4346.75
1693	541.148	541.148	541.148	608.83	608.83	608.83	1	0	53327.1	93273.4	110120	86135	100691	1675.66	23941.8	70721.9	77806.9	124643	138044	105745	91428.8	72041.7	29684.7	52091.2	77708.4	109196	73568.2	53567.9	80905.8	84341.4
1694	542.18	542.18	542.18	587.59	587.59	587.59	1	0	16976.2	67608	324080	95484.2	100638	71988.1	36308.7	119006	87392.5	46945.5	242477	88374.1	121810	64114.3	85786.6	393083	89857.3	64274.3	34702.8	34300.8	24989.3	39181.9
1695	552.148	552.148	552.148	384.094	384.094	384.094	1	0	18713.2	85296.7	20668.4	17778.7	14156.2	8611.92	6612.15	27402.5	13158.4	26317.8	10244.3	70914.9	43301.6	10931.2	19085.1	8557.95	11493.7	14307.4	10523.5	16014.9	35170.4	25230.3
1696	570.168	570.168	570.168	380.968	380.968	380.968	1	0	7562.49	19745.8	8037.46	9621.1	9265.11	18976.4	7304.73	10850.9	7123.01	12321.7	4291.01	17467.3	11948.9	8453.97	7735.41	9632.33	5774.95	13206	6301.28	11324	12452.8	11965.7
1697	576.292	576.292	576.292	618.054	618.054	618.054	1	0	81762.8	134978	41673.9	137663	80911.5	237050	56147	108352	85871.1	64376.3	99060.8	153355	115892	4998.46	92308.6	157134	154718	174685	94201.4	37437.7	73549	90866
1698	582.209	582.209	582.209	597.367	597.367	597.367	1	0	14320	106687	29114	60026.4	53333.2	60099.1	29872.3	63892	34814	67815.4	69794.4	78038.6	56573.9	220259	62351.2	82782	38165.8	94693.1	52750.2	14937.6	22953.9	35828.3
1699	583.141	583.141	583.141	607.485	607.485	607.485	1	0	44862.7	66727.4	80220.7	79608.3	48356.7	10746.8	18458.7	76679.2	55451.4	67614.5	141511	73608.7	28684.3	693056	63344.8	71851.2	59661.7	56116.5	49400.3	31942.4	53643.7	43614.5
1700	595.068	595.068	595.068	390.529	390.529	390.529	1	0	6305.42	6969.15	12331	10634.9	8468.97	5378.02	4180.96	10335.1	3541.54	8608.68	9764.28	8057.79	5411.66	6871.16	9990.52	7659.8	7108.65	11931.7	5357.96	5160.52	6769.1	9958.59
1701	630.156	630.156	630.156	378.12	378.12	378.12	1	0	11344.4	12594.5	11835.1	9142.11	8101.67	10386.3	10485.1	9606.53	12420.6	14742.8	6062.85	4053.06	10826.6	10545.6	11068.3	10049.3	12530.5	12108.2	9468.83	9886.12	6935.3	12164
1702	633.746	633.746	633.746	590.039	590.039	590.039	1	0	8396.55	30686.9	65678.5	35578.4	19523.9	35292.9	30824.8	29099.2	28710.3	48307.9	43037.1	57482.6	33473	14599.2	42552.3	24285.2	21029.6	57460.2	25095.1	20488.4	48250	33574.5
1703	648.203	648.203	648.203	598.34	598.34	598.34	1	0	5821.36	49431.2	17460.8	27275.4	29517.4	43878	13323.3	42939.1	21931.9	3407.72	59768.3	37887.2	28281.2	146818	23582.3	43924.9	14431.2	53731.2	36464	4763.66	11711.7	24471.2
1704	651.2	651.2	651.2	606.121	606.121	606.121	1	0	4005.26	47309.9	36822.3	51072.5	59065.6	29586.5	4699.01	69189.9	28978.5	11705	97461.5	20943.9	44348.5	27354.1	35387.1	43748.6	25963.2	44313.8	48314.2	40566.1	36500.4	30728.9
1705	671.203	671.203	671.203	601.722	601.722	601.722	1	0	4425.21	40142.5	35218.4	33324.1	27774.5	27415.8	11805.8	35544.7	18712.4	0	35982.7	24231.2	33723.3	0	41492	18040.8	18425.1	34996.5	25923.9	24507.9	31258.8	12998.1
1706	677.266	677.266	677.266	377.765	377.765	377.765	1	0	13074.3	7865.88	10987	13951.9	11523.1	6322.43	16162.8	14376.2	3285.85	10195.3	15409.5	9472.85	18801	9969.85	11581	8634.87	7650.13	13752	17914	7399.75	9592.49	16568.6
1707	679.159	679.159	679.159	396.011	396.011	396.011	1	0	5821.43	8789.88	8061.29	9561.2	15131.3	7954.69	4456.08	12180.9	6900.49	7514.97	4202.82	7422.48	4569.24	9140.64	8638.12	9885.97	7314.73	7878.75	7414.96	7423.43	6541.67	10917
1708	684.205	684.205	684.205	373.173	373.173	373.173	1	0	17059.6	11004.8	10148.6	9953.8	9030.2	10871.7	9417.91	9260.98	6025.04	5832.61	22761	8011.89	9500.81	10032.2	26925.7	22774.7	7769.27	33584.7	6357.76	5394.15	5534.9	12582.5
1709	687.369	687.369	687.369	340.419	340.419	340.419	1	0	10070.7	11608.4	10989.7	10007.7	4464.94	2282.1	5789.08	9199.12	5854.41	10507.8	5850.45	10484.7	7808.16	2039.79	8061.59	7111.24	7905.49	10569.6	1009.47	9470.74	12395.9	10238.7
1710	703.656	703.656	703.656	355.301	355.301	355.301	1	0	17334.4	14764.3	17178.6	5091.31	3087.84	7130.69	4787.31	10729.6	7836.83	8349.91	15047.7	8961.48	12527.3	6314.09	13540.9	14805.7	8378.7	12096.3	10720.8	15624.4	12691.1	5449.51
1711	715.242	715.242	715.242	594.487	594.487	594.487	1	0	30354.7	30693	24554.2	41169.4	43953.3	19405.2	36341.3	42214.5	38590.2	49997.8	13004.1	18983.9	33674.2	87473.2	37955.8	49999.5	27738.3	40418.7	36928.5	15094.1	36681.4	42253.4
1712	729.924	729.924	729.924	366.544	366.544	366.544	1	0	7616.34	5424.49	6951.57	6307.57	11895.6	5796.38	4338.16	5243.01	4302.85	4679.32	6898.39	6541.23	6423.5	5710.45	4016.15	5748.41	4617.33	6642.64	5938.77	7595.59	8829.98	5695.83
1713	732.266	732.266	732.266	594.885	594.885	594.885	1	0	25613.6	13170.3	17092.7	51074	19873.8	9670.3	10769.8	10855.2	16253	9769.42	9055.61	22215.2	54665.5	0	18221.9	23530.5	11326.9	12710.4	23136	12750.1	26633.2	7298.22
1714	732.368	732.368	732.368	341.79	341.79	341.79	1	0	8704.19	6517.69	8040.39	12034.3	4347.66	5824.81	6795.59	8490.79	6536.86	10441.4	4792.95	8831.9	6438.08	2116.19	8115.24	5691.32	7957.99	7569.65	6378.86	8305.4	9971.85	10873.4
1715	746.673	746.673	746.673	356.925	356.925	356.925	1	0	22018.3	10895.1	14586.3	15915.2	6021.33	16433.7	8991.92	15150.6	10756.7	17053.5	14004.2	27472.7	14023	10312.3	12589.1	11372.8	13734.1	5251.93	11490.3	30891.7	6023.5	8998.09
1716	752.278	752.278	752.278	593.136	593.136	593.136	1	0	54242.4	16784.2	30524.1	38547.4	55086.2	23095	41637.2	41926.5	27709.7	31173.7	31489.8	5987.49	4159.75	14598.2	40754	66641.7	12745	76737.7	41762.3	34395.7	46803.5	25261
1717	754.283	754.283	754.283	590.287	590.287	590.287	1	0	47729.8	45536.3	117115	57816.4	29665.8	23556	21455.6	6308.33	38009.1	51617.5	36426.7	45241.1	68751.3	18577.7	39431.3	56640.7	27165.2	44964.9	40079.5	32810.7	38155.3	31724.6
1718	758.241	758.241	758.241	592.298	592.298	592.298	1	0	22923.4	44980.3	41580	51757.8	14271	28639.3	9221.49	19229.3	33143.8	39013.4	40500.8	36209.6	26956.3	54289.9	22727	30054.9	25189.8	26248	33619.8	24896.6	31490.9	18173.1
1719	759.28	759.28	759.28	384.361	384.361	384.361	1	0	13134.8	69246.7	22502.5	27929.9	20395.3	10269.8	10689	17360.4	9863.58	34868	8547.32	54924.9	64475.7	12616.9	13426.4	19307.5	6995.17	8708.82	9969.72	10106.8	89566.5	22254.7
1720	765.629	765.629	765.629	353.624	353.624	353.624	1	0	4385.39	2469.52	8813.39	5256.94	3155.23	10065.9	4035.19	5756.3	8473.14	6066.19	8309.41	6882.05	6462.86	5826.34	4811.78	5974.18	5779.07	6891.83	4759.18	5905.25	7924.12	5405.58
1721	768.271	768.271	768.271	593.134	593.134	593.134	1	0	22219.7	24305.7	47526.4	40216.6	56632.2	13500.8	40601.2	19347.7	29057.9	27414.2	74073.5	11884.1	46133.8	6846.17	38874.5	29805.5	30090.7	45296.8	31700.6	38857.6	34914.7	48602.7
1722	769.276	769.276	769.276	593.074	593.074	593.074	1	0	10430.6	39829.7	39759.9	36696.4	43693.9	28062.1	36919.1	30116.6	28686.4	38822.7	47600.5	41740.7	54665.6	2684.78	31913.4	21084.2	29919.2	45999.1	44851.7	31858.3	28335.1	27494.2
1723	781.624	781.624	781.624	354.358	354.358	354.358	1	0	10039.2	9415.44	13062.7	9405.11	7692.17	2080.49	5127.77	11774.9	8199.43	12761.4	12349.9	9436.16	8346.03	9154.62	10095.3	9986.84	7165.25	9374.3	8240.37	9254.35	7383.45	10731.2
1724	803.343	803.343	803.343	441.261	441.261	441.261	1	0	12942.6	34748.9	7448.64	55862.9	6053.45	5948.06	13649.4	9065.11	31474.9	13003.6	10323.2	17407.1	28481.3	3556.03	33810.6	6006.93	14630.4	25144.6	5573.98	25113.5	15387.9	13107.1
1725	804.634	804.634	804.634	354.456	354.456	354.456	1	0	16514.7	12804.7	20699.4	16725.5	12030	11747.8	15528.6	17249.3	20297.8	18907.9	13857	16909.4	23768.3	13569.1	17366.8	11627.6	14232.1	14496.6	18765.3	16256.2	26217.4	7175.51
1726	817.192	817.192	817.192	604.896	604.896	604.896	1	0	7023.37	42545	52032.5	21726	37015.1	6487.83	3002.59	30241.1	25180.4	0	170768	28204.7	17409.9	46948.2	25891.6	11217.8	36395.1	40487.9	26552.7	26004.7	33924.6	39190.4
1727	830.191	830.191	830.191	391.245	391.245	391.245	1	0	5318.58	10361.1	14213.8	12365.2	9544.49	6540.13	7122.28	13728.7	7326.84	6221.04	12373	8883.85	12014.2	7745.84	11508.9	10889.2	6890.56	8885.61	8887.96	5939.15	10366.4	12071.5
1728	846.415	846.415	846.415	617.484	617.484	617.484	1	0	25745.2	35751.7	18855	35711.1	24659.4	25368	12077	28512.2	24414.3	13140.9	25565.4	22276.5	32647.6	6398.13	29868	28353.1	27513.7	25765.2	25142.8	20750.8	20067.2	39655.6
1729	846.607	846.607	846.607	355.084	355.084	355.084	1	0	21059.4	15937.2	25542.4	28885	21926.5	21215.2	20112.2	26261.2	24863.6	26295.6	16928.6	18711.2	26939.1	20402.3	24219.4	20316.7	21786.8	20603.2	23404.1	29917.1	27923.2	24749.6
1730	898.459	898.459	898.459	474.572	474.572	474.572	1	0	3608.18	5756.14	3175.43	5747.5	2503.45	3091.95	3997.32	2864.11	2800.71	4608.6	5965.61	6158.71	2488.49	3433.69	5423.77	5302.7	840.789	12265.1	2357.39	2625.6	4161.24	4106.23
1731	909.312	909.312	909.312	591.503	591.503	591.503	1	0	6665.19	27450.3	28149.1	16637.2	17935.8	21373.9	14852.4	22476.8	13449.2	3818.5	25149.1	18765.3	14037.8	28114.4	19803.8	25344.2	12851.8	25202.9	21021.9	16360.2	16562.9	11237.5
1732	1037.23	1037.23	1037.23	606.322	606.322	606.322	1	0	6153.12	10313.3	10792.3	9751.61	9072.66	2723.57	7042.11	10123.3	22594.9	5515.02	14369.5	7077.24	5328.36	10343.8	9103.6	8977.1	4710.2	22279.5	7050.87	18236.2	14349.2	11513.5
1733	1044.35	1044.35	1044.35	587.205	587.205	587.205	1	0	19869.8	10896	32124.8	33878.4	25804.1	44293.2	27401.2	22508	29441.7	31940.4	28517.1	28799	34920	26070.7	28059.4	30516.2	22871.7	36801	25688.4	15562.6	37021.2	10676
1734	1051.35	1051.35	1051.35	592.209	592.209	592.209	1	0	16694.5	28022.6	35168	18835	27273.3	32516.5	27585.1	23697.9	22866.3	24237.3	24691.9	24882.9	34946.4	26628.8	26450.2	34216.2	16285	29019.7	23774.8	20419.3	41730.7	10461.3
1735	1109.38	1109.38	1109.38	384.038	384.038	384.038	1	0	4653.62	4843.12	8247.34	9967.89	14008.5	13864.2	7764.51	4166.09	2315.87	10741.6	6081.42	4577.58	7021.08	10357.1	4167.23	12273.3	1911.08	10295.2	4205.14	3865.22	19899.9	5973.44
1736	1111.88	1111.88	1111.88	590.427	590.427	590.427	1	0	9648.76	16098.9	26099.9	13691.1	13161.7	19661.1	11050.8	8728.21	18673.1	16737.7	12334.3	16996.9	20430.4	11300.7	16151.6	15822.7	14652.2	14508	15389.6	11543.9	27145.9	6390.66
1737	1157.35	1157.35	1157.35	594.211	594.211	594.211	1	0	23924	31136.9	40500.4	28220.5	13776.7	38487.1	28736.1	30891.6	24858.5	7479.24	29438.9	22383.3	41406.6	22110.5	11219.4	26879	4670.3	35960.1	32923.6	20597.3	34428	26314.8
1738	1356.84	1356.84	1356.84	458.542	458.542	458.542	1	0	4609.24	3802.4	4045.55	3890.98	3094.86	3945.59	2718.49	3041.51	3360.13	2378.32	3952.25	6402.19	3695.64	2758.99	5568.77	3574.76	2484.22	5550.9	2522.28	1736.14	3433.41	2792.62
1739	1682.2	1682.2	1682.2	461.502	461.502	461.502	1	0	1557.14	3906.05	9106.79	1757.75	4779.42	2541.35	5986.51	6504.51	8008.43	4602	2805.09	3168.26	1628.12	3361.97	2272.1	4297.12	5060.07	3888.21	5518.23	3088.57	7472.67	5845.67
1740	1699.46	1699.46	1699.46	458.264	458.264	458.264	1	0	4283.25	3385.66	5576.25	7182.59	4848.81	6648.71	5554.65	4572.9	4339.65	4197.84	3539.65	11195	4639.65	6295.22	4018.13	5748.61	2762.31	4366.03	4427.19	3085.05	4158.13	4689.84
1741	1775.48	1775.48	1775.48	458.953	458.953	458.953	1	0	4270.38	3619.63	3505.44	3563.25	2655.16	3458.07	3890.12	3541.39	3463.39	1943.61	4161.63	7541.92	2171.89	2292.07	3865.26	4028.44	1397.26	3972.92	2686.91	3335.23	3279.65	3006.93
1742	1791.49	1791.49	1791.49	459.375	459.375	459.375	1	0	8347.86	7546.29	2754.42	6739.24	6160.12	6900.75	6866	6159.22	5580.91	3621.18	7557.48	11147	7410.76	6506.01	5685.33	7409.31	4334.34	6603.16	5260.12	5568.85	5150.69	6691.11
1743	104.984	104.984	104.984	400.766	400.766	400.766	1	0	192245	84879.7	253220	157322	175228	77394.2	24116.1	79979	70316.1	45195.1	67859.1	134461	179963	65450.5	730488	196535	16086.1	88151.1	62023.8	29130.8	48824	70509.5
[truncated: 5,075 more rows]
[truncated: 69 more columns]

## Sheet: all features_NEG (detailed)
									Control-Pre	Control-Pre	Control-Pre	Control-Pre	Control-Pre	Control-Pre	Control-Pre	Control-Pre	Control-Pre	Control-Pre	Control-Pre	Control-Post	Control-Post	Control-Post	Control-Post	Control-Post	Control-Post	Control-Post	Control-Post	Control-Post	Control-Post	Control-Post	ALINFA-Pre	ALINFA-Pre	ALINFA-Pre	ALINFA-Pre	ALINFA-Pre	ALINFA-Pre	ALINFA-Pre	ALINFA-Pre	ALINFA-Pre	ALINFA-Pre	ALINFA-Pre	ALINFA-Pre	ALINFA-Pre	ALINFA-Pre	ALINFA-Pre	ALINFA-Pre	ALINFA-Pre	ALINFA-Pre	ALINFA-Pre
[truncated: 3,295 more rows]
[truncated: 69 more columns]
